# Supplementary material for: catena-Poly[[[bis­[μ-3-(4-carb­oxy­phen­oxy)propionato]-κ3 O 1,O 1′:O 1;κ3 O 1:O 1,O 1′-bis­[aqua­(N,N-dimethyl­formamide-κO)cadmium]]-μ-4,4′-bipyridine-κ2 N:N′] dinitrate]
Source: Acta Crystallogr Sect E Struct Rep Online. 2012 Jan 31;68(Pt 2):m214. doi: 10.1107/S1600536812002991 (PMC3274930; doi:10.1107/S1600536812002991)
Supplement: Supplementary file 1 [file e-68-0m214-sup1.cif]

##############################################################################
#                                                                            #
# This CIF contains the data in a paper accepted for publication in          #
# Acta Crystallographica Section E. It conforms to the requirements of       #
# Notes for Authors for Acta Crystallographica Section E, and has been       #
# peer reviewed under the auspices of the IUCr Commission on Journals.       #
#                                                                            #
# Full details of the Crystallographic Information File format               #
# are given in the paper "The Crystallographic Information File (CIF):       #
# a New Standard Archive File for Crystallography" by S. R. Hall, F. H.      #
# Allen and I. D. Brown [Acta Cryst. (1991), A47, 655-685].                  #
#                                                                            #
# The current version of the core CIF dictionary is obtainable from          #
# ftp://ftp.iucr.org/pub/cif_core.dic.                                       #
#                                                                            #
# Software is freely available for graphical display of the structure(s)     #
# in this CIF. For information consult the CIF software page                 #
# http://www.iucr.org/resources/cif/software.                                #
#                                                                            #
# This file may be used for bona fide research purposes within the           #
# scientific community so long as proper attribution is given to the journal # 
# article from which it was obtained.                                        #
#                                                                            #
##############################################################################
data_global
_audit_creation_method     SHELXL-97
_journal_date_recd_electronic     2012-01-24
_journal_date_accepted     2012-01-24
_journal_name_full     'Acta Crystallographica, Section E'
_journal_year     2012
_journal_volume     68
_journal_issue      2
_journal_page_first     m214
_journal_page_last     m214
_journal_paper_category     QM
_journal_paper_doi     10.1107/S1600536812002991
_journal_coeditor_code     BT5796
_publ_contact_author
;
     Dr. Seik Weng Ng
     Department of Chemistry
     University of Malaya
     50603 Kuala Lumpur
     Malaysia
;
_publ_contact_author_email     seikweng@um.edu.my
_publ_contact_author_fax     '03 7967 4193'
_publ_contact_author_phone     '03 7967 6778'
_publ_section_title
;\
<i>catena</i>-Poly[[[bis[\m-3-(4-carboxyphenoxy)propionato]-\k^3^<i>O</i>^1^,\
<i>O</i>^1'^:<i>O</i>^1^;\k^3^<i>O</i>^1^:<i>O</i>^1^,<i>O</i>^1'^-\
bis[aqua(<i>N</i>,<i>N</i>-dimethylformamide-\k<i>O</i>)cadmium]]-\m-4,4'-\
bipyridine-\k^2^<i>N</i>:<i>N</i>'] dinitrate]
;
loop_
    _publ_author_name
    _publ_author_address
    'Gao, Shan'
;
Key Laboratory of Functional Inorganic Materials Chemistry
Ministry of Education
Heilongjiang University
Harbin 150080
People's Republic of China
;
    'Ng, Seik Weng'
;
Department of Chemistry
University of Malaya
50603 Kuala Lumpur
Malaysia
and
Chemistry Department
Faculty of Science
King Abdulaziz University
PO Box 80203 Jeddah
Saudi Arabia
;
data_I
_audit_creation_method     SHELXL-97
_chemical_name_systematic
;
<i>catena</i>-Poly[[[bis[\m-3-(4-carboxyphenoxy)propionato]-
\k^3^<i>O</i>^1^,<i>O</i>^1'^:<i>O</i>^1^;
\k^3^<i>O</i>^1^:<i>O</i>^1^,<i>O</i>^1'^-
bis[aqua(<i>N</i>,<i>N</i>-dimethylformamide-\k<i>O</i>)cadmium]]-\m-
4,4'-bipyridine-\k^2^<i>N</i>:<i>N</i>'] dinitrate]
;
_chemical_name_common     ?
_chemical_formula_moiety     'C46 H52 Cd2 N6 O14 2+, 2(N O3 -)'
_chemical_formula_sum     'C46 H52 Cd2 N8 O20'
_chemical_formula_iupac
                  '[Cd2 (C10 H9 O5)2 (C10 H8 N2)2 (C3 H7 N O)2 (H2 O)2] (N O3)2'
_chemical_formula_weight     1261.76
_chemical_melting_point     ?
_symmetry_cell_setting     triclinic
_symmetry_space_group_name_H-M     'P -1'
_symmetry_space_group_name_Hall     '-P 1'
loop_
    _symmetry_equiv_pos_as_xyz
    'x, y, z'
    '-x, -y, -z'
_cell_length_a     9.1020(5)
_cell_length_b     11.6866(5)
_cell_length_c     13.3534(5)
_cell_angle_alpha     69.1646(11)
_cell_angle_beta     84.2052(16)
_cell_angle_gamma     76.9358(16)
_cell_volume     1292.84(10)
_cell_formula_units_Z     1
_cell_measurement_reflns_used     10397
_cell_measurement_theta_min     3.17
_cell_measurement_theta_max     27.45
_cell_measurement_temperature     293(2)
_exptl_crystal_description     prism
_exptl_crystal_colour     yellow
_exptl_crystal_size_max     0.19
_exptl_crystal_size_mid     0.12
_exptl_crystal_size_min     0.11
_exptl_crystal_density_diffrn     1.621
_exptl_crystal_density_meas     ?
_exptl_crystal_density_method     'not measured'
_exptl_crystal_F_000     640
_exptl_absorpt_coefficient_mu     0.907
_exptl_absorpt_correction_type     multi-scan
_exptl_absorpt_process_details     '(ABSCOR; Higashi, 1995)'
_exptl_absorpt_correction_T_min     0.8465
_exptl_absorpt_correction_T_max     0.9068
_diffrn_ambient_temperature     293(2)
_diffrn_radiation_type     MoK\a
_diffrn_radiation_wavelength     0.71073
_diffrn_radiation_source     'fine-focus sealed tube'
_diffrn_radiation_monochromator     graphite
_diffrn_measurement_device_type     'Rigaku R-AXIS RAPID IP'
_diffrn_measurement_method     '\w scan'
_diffrn_detector_area_resol_mean     ?
_diffrn_reflns_number     12594
_diffrn_reflns_av_R_equivalents     0.0309
_diffrn_reflns_av_sigmaI/netI     0.0433
_diffrn_reflns_theta_min     3.17
_diffrn_reflns_theta_max     27.45
_diffrn_reflns_theta_full     27.45
_diffrn_measured_fraction_theta_max     0.987
_diffrn_measured_fraction_theta_full     0.987
_diffrn_reflns_limit_h_min     -11
_diffrn_reflns_limit_h_max     11
_diffrn_reflns_limit_k_min     -15
_diffrn_reflns_limit_k_max     14
_diffrn_reflns_limit_l_min     -17
_diffrn_reflns_limit_l_max     16
_diffrn_standards_number     0
_diffrn_standards_interval_count     0
_diffrn_standards_interval_time     0
_diffrn_standards_decay_%     0
_reflns_number_total     5822
_reflns_number_gt     4760
_reflns_threshold_expression     I>2\s(I)
_refine_ls_structure_factor_coef     Fsqd
_refine_ls_matrix_type     full
_refine_ls_R_factor_all     0.0444
_refine_ls_R_factor_gt     0.0304
_refine_ls_wR_factor_gt     0.0657
_refine_ls_wR_factor_ref     0.0766
_refine_ls_goodness_of_fit_ref     1.078
_refine_ls_restrained_S_all     1.078
_refine_ls_number_reflns     5822
_refine_ls_number_parameters     345
_refine_ls_number_restraints     0
_refine_ls_hydrogen_treatment     constr
_refine_ls_weighting_scheme     calc
_refine_ls_weighting_details
         'calc w=1/[\s^2^(Fo^2^)+(0.0367P)^2^+0.2058P] where P=(Fo^2^+2Fc^2^)/3'
_atom_sites_solution_hydrogens     geom
_atom_sites_solution_primary     direct
_atom_sites_solution_secondary     difmap
_refine_ls_shift/su_max     0.001
_refine_ls_shift/su_mean     0.001
_refine_diff_density_max     0.949
_refine_diff_density_min     -0.594
_refine_ls_extinction_method     none
_refine_ls_extinction_coef     ?
loop_
    _atom_type_symbol
    _atom_type_description
    _atom_type_scat_dispersion_real
    _atom_type_scat_dispersion_imag
    _atom_type_scat_source
    'C' 'C' 0.0033 0.0016
                         'International Tables Vol C Tables 4.2.6.8 and 6.1.1.4'
    'H' 'H' 0.0000 0.0000
                         'International Tables Vol C Tables 4.2.6.8 and 6.1.1.4'
    'N' 'N' 0.0061 0.0033
                         'International Tables Vol C Tables 4.2.6.8 and 6.1.1.4'
    'O' 'O' 0.0106 0.0060
                         'International Tables Vol C Tables 4.2.6.8 and 6.1.1.4'
    'Cd' 'Cd' -0.8075 1.2024
                         'International Tables Vol C Tables 4.2.6.8 and 6.1.1.4'
_computing_data_collection     'RAPID-AUTO (Rigaku, 1998)'
_computing_cell_refinement     'RAPID-AUTO (Rigaku, 1998)'
_computing_data_reduction     'CrystalClear (Rigaku, 2002)'
_computing_structure_solution     'SHELXS97 (Sheldrick, 2008)'
_computing_structure_refinement     'SHELXL97 (Sheldrick, 2008)'
_computing_molecular_graphics     'X-SEED (Barbour, 2001)'
_computing_publication_material     'publCIF (Westrip, 2010)'
loop_
    _atom_site_type_symbol
    _atom_site_label
    _atom_site_fract_x
    _atom_site_fract_y
    _atom_site_fract_z
    _atom_site_U_iso_or_equiv
    _atom_site_adp_type
    _atom_site_calc_flag
    _atom_site_refinement_flags
    _atom_site_occupancy
    _atom_site_symmetry_multiplicity
    _atom_site_disorder_assembly
    _atom_site_disorder_group
    Cd Cd1 0.18002(2) 0.944005(16) 0.589093(15) 0.02562(7) Uani d . 1 1 . .
    O O1 0.0904(2) 1.01688(18) 0.40717(15) 0.0361(4) Uani d . 1 1 . .
    O O2 0.3311(2) 1.00556(19) 0.41763(15) 0.0390(5) Uani d . 1 1 . .
    O O3 0.3901(3) 0.8936(2) 0.23010(18) 0.0493(6) Uani d . 1 1 . .
    O O4 0.8546(3) 0.4867(2) 0.0878(2) 0.0620(7) Uani d . 1 1 . .
    O O5 0.9522(3) 0.6549(2) 0.0014(2) 0.0741(8) Uani d . 1 1 . .
    H H5 1.0193 0.6153 -0.0288 0.111 Uiso calc R 1 1 . .
    O O6 0.1426(3) 0.8763(2) 0.77857(16) 0.0479(5) Uani d . 1 1 . .
    O O7 0.5403(4) 0.6153(3) 0.6982(3) 0.0893(10) Uani d . 1 1 . .
    O O8 0.7250(5) 0.6396(4) 0.7677(4) 0.1299(16) Uani d . 1 1 . .
    O O9 0.7435(3) 0.4764(3) 0.7307(3) 0.0829(9) Uani d . 1 1 . .
    O O1W 0.4333(2) 0.8691(2) 0.64542(17) 0.0486(5) Uani d . 1 1 . .
    H H11 0.4611 0.7941 0.6493 0.073 Uiso calc R 1 1 . .
    H H12 0.4890 0.9124 0.6010 0.073 Uiso calc R 1 1 . .
    N N1 0.1779(3) 0.74731(19) 0.58879(18) 0.0307(5) Uani d . 1 1 . .
    N N2 0.1773(3) 0.1380(2) 0.59570(18) 0.0315(5) Uani d . 1 1 . .
    N N3 0.2606(4) 0.7602(3) 0.9348(2) 0.0646(9) Uani d . 1 1 . .
    N N4 0.6706(4) 0.5765(3) 0.7332(3) 0.0596(8) Uani d . 1 1 . .
    C C1 0.2171(3) 1.0305(2) 0.3627(2) 0.0282(5) Uani d . 1 1 . .
    C C2 0.2299(4) 1.0791(3) 0.2418(2) 0.0423(7) Uani d . 1 1 . .
    H H2A 0.2158 1.1695 0.2170 0.051 Uiso calc R 1 1 . .
    H H2B 0.1497 1.0586 0.2130 0.051 Uiso calc R 1 1 . .
    C C3 0.3801(4) 1.0261(3) 0.1987(2) 0.0440(7) Uani d . 1 1 . .
    H H3A 0.3853 1.0634 0.1213 0.053 Uiso calc R 1 1 . .
    H H3B 0.4624 1.0431 0.2284 0.053 Uiso calc R 1 1 . .
    C C4 0.5115(4) 0.8267(3) 0.1927(2) 0.0413(7) Uani d . 1 1 . .
    C C5 0.5131(4) 0.7005(3) 0.2196(2) 0.0426(7) Uani d . 1 1 . .
    H H5A 0.4373 0.6657 0.2639 0.051 Uiso calc R 1 1 . .
    C C6 0.6268(4) 0.6263(3) 0.1807(2) 0.0412(7) Uani d . 1 1 . .
    H H6 0.6275 0.5416 0.1990 0.049 Uiso calc R 1 1 . .
    C C7 0.7403(4) 0.6773(3) 0.1143(2) 0.0415(7) Uani d . 1 1 . .
    C C8 0.7405(4) 0.8018(3) 0.0913(3) 0.0515(8) Uani d . 1 1 . .
    H H8 0.8178 0.8360 0.0485 0.062 Uiso calc R 1 1 . .
    C C9 0.6276(4) 0.8772(3) 0.1307(3) 0.0514(8) Uani d . 1 1 . .
    H H9 0.6299 0.9608 0.1156 0.062 Uiso calc R 1 1 . .
    C C10 0.8552(4) 0.5984(3) 0.0665(3) 0.0481(8) Uani d . 1 1 . .
    C C11 0.0810(3) 0.6805(2) 0.6513(2) 0.0339(6) Uani d . 1 1 . .
    H H11A 0.0148 0.7150 0.6957 0.041 Uiso calc R 1 1 . .
    C C12 0.0742(3) 0.5627(2) 0.6532(2) 0.0330(6) Uani d . 1 1 . .
    H H12A 0.0044 0.5198 0.6978 0.040 Uiso calc R 1 1 . .
    C C13 0.1722(3) 0.5090(2) 0.5881(2) 0.0279(5) Uani d . 1 1 . .
    C C14 0.2714(3) 0.5799(2) 0.5215(2) 0.0366(6) Uani d . 1 1 . .
    H H14 0.3376 0.5486 0.4752 0.044 Uiso calc R 1 1 . .
    C C15 0.2709(3) 0.6963(3) 0.5248(2) 0.0362(6) Uani d . 1 1 . .
    H H15 0.3385 0.7419 0.4802 0.043 Uiso calc R 1 1 . .
    C C16 0.0616(3) 0.2007(3) 0.6371(2) 0.0376(7) Uani d . 1 1 . .
    H H16 -0.0188 0.1622 0.6681 0.045 Uiso calc R 1 1 . .
    C C17 0.0552(3) 0.3203(3) 0.6364(2) 0.0381(7) Uani d . 1 1 . .
    H H17 -0.0282 0.3605 0.6661 0.046 Uiso calc R 1 1 . .
    C C18 0.1735(3) 0.3800(2) 0.5914(2) 0.0278(5) Uani d . 1 1 . .
    C C19 0.2945(4) 0.3138(3) 0.5491(3) 0.0428(7) Uani d . 1 1 . .
    H H19 0.3768 0.3498 0.5180 0.051 Uiso calc R 1 1 . .
    C C20 0.2921(4) 0.1946(3) 0.5536(3) 0.0448(8) Uani d . 1 1 . .
    H H20 0.3748 0.1515 0.5258 0.054 Uiso calc R 1 1 . .
    C C21 0.2327(4) 0.7857(3) 0.8328(3) 0.0483(8) Uani d . 1 1 . .
    H H21 0.2858 0.7304 0.7998 0.058 Uiso calc R 1 1 . .
    C C22 0.1831(6) 0.8376(5) 0.9937(4) 0.0898(16) Uani d . 1 1 . .
    H H22A 0.1137 0.9066 0.9477 0.135 Uiso calc R 1 1 . .
    H H22B 0.2548 0.8687 1.0197 0.135 Uiso calc R 1 1 . .
    H H22C 0.1286 0.7895 1.0532 0.135 Uiso calc R 1 1 . .
    C C23 0.3709(7) 0.6488(6) 0.9891(4) 0.118(2) Uani d . 1 1 . .
    H H23A 0.4105 0.6049 0.9405 0.177 Uiso calc R 1 1 . .
    H H23B 0.3234 0.5955 1.0496 0.177 Uiso calc R 1 1 . .
    H H23C 0.4516 0.6725 1.0131 0.177 Uiso calc R 1 1 . .
loop_
    _atom_site_aniso_label
    _atom_site_aniso_U_11
    _atom_site_aniso_U_22
    _atom_site_aniso_U_33
    _atom_site_aniso_U_12
    _atom_site_aniso_U_13
    _atom_site_aniso_U_23
    Cd1 0.02636(11) 0.01654(10) 0.03726(12) -0.00540(7) -0.00062(7) -0.01261(7)
    O1 0.0260(11) 0.0386(11) 0.0424(11) -0.0067(9) 0.0057(8) -0.0140(9)
    O2 0.0319(12) 0.0424(12) 0.0433(11) -0.0115(9) 0.0017(9) -0.0139(9)
    O3 0.0467(14) 0.0443(13) 0.0622(14) -0.0143(11) 0.0238(11) -0.0283(11)
    O4 0.0743(19) 0.0414(14) 0.0691(16) -0.0119(13) 0.0278(13) -0.0256(12)
    O5 0.071(2) 0.0525(16) 0.101(2) -0.0199(14) 0.0489(16) -0.0380(14)
    O6 0.0440(14) 0.0504(14) 0.0415(12) -0.0020(11) -0.0028(10) -0.0107(10)
    O7 0.053(2) 0.0577(19) 0.136(3) -0.0091(15) -0.0075(18) -0.0079(17)
    O8 0.117(3) 0.103(3) 0.207(5) -0.016(3) -0.031(3) -0.094(3)
    O9 0.0556(19) 0.0490(17) 0.140(3) -0.0094(14) 0.0235(17) -0.0346(17)
    O1W 0.0314(12) 0.0417(13) 0.0651(14) -0.0108(10) -0.0036(10) -0.0068(10)
    N1 0.0271(13) 0.0192(11) 0.0485(13) -0.0045(9) 0.0000(10) -0.0154(9)
    N2 0.0354(14) 0.0206(11) 0.0442(13) -0.0074(10) 0.0013(10) -0.0176(9)
    N3 0.067(2) 0.085(2) 0.0376(16) -0.0242(19) -0.0111(14) -0.0075(15)
    N4 0.048(2) 0.0435(18) 0.082(2) -0.0156(15) 0.0143(16) -0.0162(16)
    C1 0.0261(15) 0.0209(13) 0.0382(14) -0.0021(10) 0.0038(11) -0.0136(10)
    C2 0.0413(19) 0.0419(18) 0.0391(16) -0.0022(14) 0.0030(13) -0.0133(13)
    C3 0.045(2) 0.0462(19) 0.0393(16) -0.0087(15) 0.0126(13) -0.0168(13)
    C4 0.0386(18) 0.0471(19) 0.0437(16) -0.0108(14) 0.0100(13) -0.0241(14)
    C5 0.046(2) 0.0458(19) 0.0416(16) -0.0171(15) 0.0112(13) -0.0201(14)
    C6 0.0432(19) 0.0402(17) 0.0424(16) -0.0103(14) 0.0013(13) -0.0165(13)
    C7 0.0402(19) 0.0414(18) 0.0432(16) -0.0053(14) 0.0039(13) -0.0178(13)
    C8 0.043(2) 0.048(2) 0.064(2) -0.0125(16) 0.0207(16) -0.0238(16)
    C9 0.053(2) 0.0385(18) 0.064(2) -0.0141(16) 0.0206(16) -0.0226(15)
    C10 0.052(2) 0.044(2) 0.0466(18) -0.0062(16) 0.0070(15) -0.0173(14)
    C11 0.0347(16) 0.0250(14) 0.0473(16) -0.0079(12) 0.0073(12) -0.0198(12)
    C12 0.0342(16) 0.0243(14) 0.0431(15) -0.0092(12) 0.0067(12) -0.0146(11)
    C13 0.0296(15) 0.0186(13) 0.0395(14) -0.0058(10) -0.0031(11) -0.0135(10)
    C14 0.0381(17) 0.0232(14) 0.0516(17) -0.0076(12) 0.0113(13) -0.0192(12)
    C15 0.0321(16) 0.0223(14) 0.0550(17) -0.0101(12) 0.0089(13) -0.0142(12)
    C16 0.0368(17) 0.0273(15) 0.0560(18) -0.0141(13) 0.0092(13) -0.0212(13)
    C17 0.0345(17) 0.0276(15) 0.0587(18) -0.0085(12) 0.0114(13) -0.0247(13)
    C18 0.0285(15) 0.0208(13) 0.0392(14) -0.0050(10) -0.0014(11) -0.0161(11)
    C19 0.0383(18) 0.0313(16) 0.069(2) -0.0170(13) 0.0179(15) -0.0288(14)
    C20 0.0414(19) 0.0325(16) 0.072(2) -0.0119(14) 0.0160(15) -0.0332(15)
    C21 0.045(2) 0.052(2) 0.0461(18) -0.0156(16) 0.0003(15) -0.0119(15)
    C22 0.113(4) 0.113(4) 0.062(3) -0.055(3) 0.011(3) -0.037(3)
    C23 0.119(5) 0.124(5) 0.078(3) -0.006(4) -0.051(3) 0.007(3)
loop_
    _geom_bond_atom_site_label_1
    _geom_bond_atom_site_label_2
    _geom_bond_site_symmetry_2
    _geom_bond_distance
    _geom_bond_publ_flag
    Cd1 O1 . 2.4304(19) ?
    Cd1 O1 2_576 2.398(2) ?
    Cd1 O2 . 2.5080(19) ?
    Cd1 O6 . 2.381(2) ?
    Cd1 O1W . 2.370(2) ?
    Cd1 N1 . 2.305(2) ?
    Cd1 N2 1_565 2.294(2) ?
    O1 C1 . 1.259(3) ?
    O1 Cd1 2_576 2.3985(19) ?
    O2 C1 . 1.251(3) ?
    O3 C4 . 1.363(4) ?
    O3 C3 . 1.436(4) ?
    O4 C10 . 1.235(4) ?
    O5 C10 . 1.293(4) ?
    O5 H5 . 0.8400 ?
    O6 C21 . 1.225(4) ?
    O7 N4 . 1.245(4) ?
    O8 N4 . 1.206(4) ?
    O9 N4 . 1.218(4) ?
    O1W H11 . 0.8400 ?
    O1W H12 . 0.8400 ?
    N1 C11 . 1.335(4) ?
    N1 C15 . 1.338(3) ?
    N2 C20 . 1.332(4) ?
    N2 C16 . 1.333(4) ?
    N2 Cd1 1_545 2.294(2) ?
    N3 C21 . 1.324(4) ?
    N3 C22 . 1.428(5) ?
    N3 C23 . 1.453(6) ?
    C1 C2 . 1.510(4) ?
    C2 C3 . 1.515(4) ?
    C2 H2A . 0.9700 ?
    C2 H2B . 0.9700 ?
    C3 H3A . 0.9700 ?
    C3 H3B . 0.9700 ?
    C4 C9 . 1.380(4) ?
    C4 C5 . 1.386(4) ?
    C5 C6 . 1.378(4) ?
    C5 H5A . 0.9300 ?
    C6 C7 . 1.388(4) ?
    C6 H6 . 0.9300 ?
    C7 C8 . 1.376(4) ?
    C7 C10 . 1.482(4) ?
    C8 C9 . 1.387(4) ?
    C8 H8 . 0.9300 ?
    C9 H9 . 0.9300 ?
    C11 C12 . 1.384(3) ?
    C11 H11A . 0.9300 ?
    C12 C13 . 1.387(4) ?
    C12 H12A . 0.9300 ?
    C13 C14 . 1.394(4) ?
    C13 C18 . 1.490(3) ?
    C14 C15 . 1.376(4) ?
    C14 H14 . 0.9300 ?
    C15 H15 . 0.9300 ?
    C16 C17 . 1.382(4) ?
    C16 H16 . 0.9300 ?
    C17 C18 . 1.385(4) ?
    C17 H17 . 0.9300 ?
    C18 C19 . 1.389(4) ?
    C19 C20 . 1.379(4) ?
    C19 H19 . 0.9300 ?
    C20 H20 . 0.9300 ?
    C21 H21 . 0.9300 ?
    C22 H22A . 0.9600 ?
    C22 H22B . 0.9600 ?
    C22 H22C . 0.9600 ?
    C23 H23A . 0.9600 ?
    C23 H23B . 0.9600 ?
    C23 H23C . 0.9600 ?
loop_
    _geom_angle_atom_site_label_1
    _geom_angle_atom_site_label_2
    _geom_angle_atom_site_label_3
    _geom_angle_site_symmetry_1
    _geom_angle_site_symmetry_3
    _geom_angle
    _geom_angle_publ_flag
    N2 Cd1 N1 1_565 . 177.79(8) ?
    N2 Cd1 O1W 1_565 . 92.00(8) ?
    N1 Cd1 O1W . . 88.38(8) ?
    N2 Cd1 O6 1_565 . 87.14(8) ?
    N1 Cd1 O6 . . 90.79(8) ?
    O1W Cd1 O6 . . 79.50(8) ?
    N2 Cd1 O1 1_565 2_576 91.36(8) ?
    N1 Cd1 O1 . 2_576 87.59(7) ?
    O1W Cd1 O1 . 2_576 161.18(7) ?
    O6 Cd1 O1 . 2_576 82.19(7) ?
    N2 Cd1 O1 1_565 . 96.38(7) ?
    N1 Cd1 O1 . . 85.10(7) ?
    O1W Cd1 O1 . . 127.31(7) ?
    O6 Cd1 O1 . . 152.60(8) ?
    O1 Cd1 O1 2_576 . 70.59(7) ?
    N2 Cd1 O2 1_565 . 87.11(7) ?
    N1 Cd1 O2 . . 95.10(7) ?
    O1W Cd1 O2 . . 76.40(7) ?
    O6 Cd1 O2 . . 154.98(8) ?
    O1 Cd1 O2 2_576 . 122.27(6) ?
    O1 Cd1 O2 . . 52.37(6) ?
    C1 O1 Cd1 . 2_576 153.61(18) ?
    C1 O1 Cd1 . . 95.24(16) ?
    Cd1 O1 Cd1 2_576 . 109.41(7) ?
    C1 O2 Cd1 . . 91.80(16) ?
    C4 O3 C3 . . 117.4(2) ?
    C10 O5 H5 . . 120.0 ?
    C21 O6 Cd1 . . 117.7(2) ?
    Cd1 O1W H11 . . 109.5 ?
    Cd1 O1W H12 . . 109.5 ?
    H11 O1W H12 . . 109.5 ?
    C11 N1 C15 . . 117.2(2) ?
    C11 N1 Cd1 . . 121.05(17) ?
    C15 N1 Cd1 . . 121.72(18) ?
    C20 N2 C16 . . 117.1(2) ?
    C20 N2 Cd1 . 1_545 120.16(18) ?
    C16 N2 Cd1 . 1_545 122.71(18) ?
    C21 N3 C22 . . 121.9(4) ?
    C21 N3 C23 . . 119.2(4) ?
    C22 N3 C23 . . 119.0(4) ?
    O8 N4 O9 . . 120.3(4) ?
    O8 N4 O7 . . 119.6(4) ?
    O9 N4 O7 . . 120.1(4) ?
    O2 C1 O1 . . 120.6(2) ?
    O2 C1 C2 . . 120.1(2) ?
    O1 C1 C2 . . 119.3(2) ?
    C1 C2 C3 . . 113.3(3) ?
    C1 C2 H2A . . 108.9 ?
    C3 C2 H2A . . 108.9 ?
    C1 C2 H2B . . 108.9 ?
    C3 C2 H2B . . 108.9 ?
    H2A C2 H2B . . 107.7 ?
    O3 C3 C2 . . 106.8(2) ?
    O3 C3 H3A . . 110.4 ?
    C2 C3 H3A . . 110.4 ?
    O3 C3 H3B . . 110.4 ?
    C2 C3 H3B . . 110.4 ?
    H3A C3 H3B . . 108.6 ?
    O3 C4 C9 . . 124.3(3) ?
    O3 C4 C5 . . 115.8(3) ?
    C9 C4 C5 . . 120.0(3) ?
    C6 C5 C4 . . 120.1(3) ?
    C6 C5 H5A . . 120.0 ?
    C4 C5 H5A . . 120.0 ?
    C5 C6 C7 . . 120.4(3) ?
    C5 C6 H6 . . 119.8 ?
    C7 C6 H6 . . 119.8 ?
    C8 C7 C6 . . 119.0(3) ?
    C8 C7 C10 . . 121.4(3) ?
    C6 C7 C10 . . 119.7(3) ?
    C7 C8 C9 . . 121.2(3) ?
    C7 C8 H8 . . 119.4 ?
    C9 C8 H8 . . 119.4 ?
    C4 C9 C8 . . 119.2(3) ?
    C4 C9 H9 . . 120.4 ?
    C8 C9 H9 . . 120.4 ?
    O4 C10 O5 . . 123.4(3) ?
    O4 C10 C7 . . 121.0(3) ?
    O5 C10 C7 . . 115.6(3) ?
    N1 C11 C12 . . 123.3(3) ?
    N1 C11 H11A . . 118.4 ?
    C12 C11 H11A . . 118.4 ?
    C11 C12 C13 . . 119.5(3) ?
    C11 C12 H12A . . 120.3 ?
    C13 C12 H12A . . 120.3 ?
    C12 C13 C14 . . 117.1(2) ?
    C12 C13 C18 . . 121.2(2) ?
    C14 C13 C18 . . 121.7(2) ?
    C15 C14 C13 . . 119.6(3) ?
    C15 C14 H14 . . 120.2 ?
    C13 C14 H14 . . 120.2 ?
    N1 C15 C14 . . 123.3(3) ?
    N1 C15 H15 . . 118.4 ?
    C14 C15 H15 . . 118.4 ?
    N2 C16 C17 . . 123.2(3) ?
    N2 C16 H16 . . 118.4 ?
    C17 C16 H16 . . 118.4 ?
    C16 C17 C18 . . 119.8(3) ?
    C16 C17 H17 . . 120.1 ?
    C18 C17 H17 . . 120.1 ?
    C17 C18 C19 . . 116.8(2) ?
    C17 C18 C13 . . 122.0(2) ?
    C19 C18 C13 . . 121.2(2) ?
    C20 C19 C18 . . 119.7(3) ?
    C20 C19 H19 . . 120.2 ?
    C18 C19 H19 . . 120.2 ?
    N2 C20 C19 . . 123.4(3) ?
    N2 C20 H20 . . 118.3 ?
    C19 C20 H20 . . 118.3 ?
    O6 C21 N3 . . 125.3(4) ?
    O6 C21 H21 . . 117.4 ?
    N3 C21 H21 . . 117.4 ?
    N3 C22 H22A . . 109.5 ?
    N3 C22 H22B . . 109.5 ?
    H22A C22 H22B . . 109.5 ?
    N3 C22 H22C . . 109.5 ?
    H22A C22 H22C . . 109.5 ?
    H22B C22 H22C . . 109.5 ?
    N3 C23 H23A . . 109.5 ?
    N3 C23 H23B . . 109.5 ?
    H23A C23 H23B . . 109.5 ?
    N3 C23 H23C . . 109.5 ?
    H23A C23 H23C . . 109.5 ?
    H23B C23 H23C . . 109.5 ?
loop_
    _geom_torsion_atom_site_label_1
    _geom_torsion_atom_site_label_2
    _geom_torsion_atom_site_label_3
    _geom_torsion_atom_site_label_4
    _geom_torsion_site_symmetry_1
    _geom_torsion_site_symmetry_2
    _geom_torsion_site_symmetry_3
    _geom_torsion_site_symmetry_4
    _geom_torsion
    _geom_torsion_publ_flag
    N2 Cd1 O1 C1 1_565 . . . 81.21(16) ?
    N1 Cd1 O1 C1 . . . . -100.43(16) ?
    O1W Cd1 O1 C1 . . . . -16.23(19) ?
    O6 Cd1 O1 C1 . . . . 177.34(16) ?
    O1 Cd1 O1 C1 2_576 . . . 170.41(19) ?
    O2 Cd1 O1 C1 . . . . -0.14(14) ?
    N2 Cd1 O1 Cd1 1_565 . . 2_576 -89.19(9) ?
    N1 Cd1 O1 Cd1 . . . 2_576 89.16(9) ?
    O1W Cd1 O1 Cd1 . . . 2_576 173.37(7) ?
    O6 Cd1 O1 Cd1 . . . 2_576 6.93(19) ?
    O1 Cd1 O1 Cd1 2_576 . . 2_576 0.0 ?
    O2 Cd1 O1 Cd1 . . . 2_576 -170.55(12) ?
    N2 Cd1 O2 C1 1_565 . . . -100.20(16) ?
    N1 Cd1 O2 C1 . . . . 79.95(16) ?
    O1W Cd1 O2 C1 . . . . 167.04(16) ?
    O6 Cd1 O2 C1 . . . . -177.12(17) ?
    O1 Cd1 O2 C1 2_576 . . . -10.41(17) ?
    O1 Cd1 O2 C1 . . . . 0.14(14) ?
    N2 Cd1 O6 C21 1_565 . . . -125.3(2) ?
    N1 Cd1 O6 C21 . . . . 55.5(2) ?
    O1W Cd1 O6 C21 . . . . -32.7(2) ?
    O1 Cd1 O6 C21 2_576 . . . 142.9(2) ?
    O1 Cd1 O6 C21 . . . . 136.3(2) ?
    O2 Cd1 O6 C21 . . . . -48.4(3) ?
    O1W Cd1 N1 C11 . . . . 119.7(2) ?
    O6 Cd1 N1 C11 . . . . 40.2(2) ?
    O1 Cd1 N1 C11 2_576 . . . -41.9(2) ?
    O1 Cd1 N1 C11 . . . . -112.6(2) ?
    O2 Cd1 N1 C11 . . . . -164.1(2) ?
    O1W Cd1 N1 C15 . . . . -61.8(2) ?
    O6 Cd1 N1 C15 . . . . -141.2(2) ?
    O1 Cd1 N1 C15 2_576 . . . 136.6(2) ?
    O1 Cd1 N1 C15 . . . . 65.9(2) ?
    O2 Cd1 N1 C15 . . . . 14.4(2) ?
    Cd1 O2 C1 O1 . . . . -0.3(2) ?
    Cd1 O2 C1 C2 . . . . 178.9(2) ?
    Cd1 O1 C1 O2 2_576 . . . 159.6(3) ?
    Cd1 O1 C1 O2 . . . . 0.3(3) ?
    Cd1 O1 C1 C2 2_576 . . . -19.6(5) ?
    Cd1 O1 C1 C2 . . . . -178.9(2) ?
    O2 C1 C2 C3 . . . . 33.5(4) ?
    O1 C1 C2 C3 . . . . -147.4(3) ?
    C4 O3 C3 C2 . . . . 174.9(3) ?
    C1 C2 C3 O3 . . . . 63.2(3) ?
    C3 O3 C4 C9 . . . . 2.8(5) ?
    C3 O3 C4 C5 . . . . -176.5(3) ?
    O3 C4 C5 C6 . . . . 176.5(3) ?
    C9 C4 C5 C6 . . . . -2.8(5) ?
    C4 C5 C6 C7 . . . . -0.1(5) ?
    C5 C6 C7 C8 . . . . 2.3(5) ?
    C5 C6 C7 C10 . . . . -175.3(3) ?
    C6 C7 C8 C9 . . . . -1.7(5) ?
    C10 C7 C8 C9 . . . . 175.9(3) ?
    O3 C4 C9 C8 . . . . -175.8(3) ?
    C5 C4 C9 C8 . . . . 3.4(5) ?
    C7 C8 C9 C4 . . . . -1.2(6) ?
    C8 C7 C10 O4 . . . . 179.8(3) ?
    C6 C7 C10 O4 . . . . -2.6(5) ?
    C8 C7 C10 O5 . . . . -1.0(5) ?
    C6 C7 C10 O5 . . . . 176.6(3) ?
    C15 N1 C11 C12 . . . . 0.7(4) ?
    Cd1 N1 C11 C12 . . . . 179.3(2) ?
    N1 C11 C12 C13 . . . . 0.3(4) ?
    C11 C12 C13 C14 . . . . -1.4(4) ?
    C11 C12 C13 C18 . . . . 177.1(3) ?
    C12 C13 C14 C15 . . . . 1.5(4) ?
    C18 C13 C14 C15 . . . . -177.0(3) ?
    C11 N1 C15 C14 . . . . -0.6(4) ?
    Cd1 N1 C15 C14 . . . . -179.2(2) ?
    C13 C14 C15 N1 . . . . -0.5(5) ?
    C20 N2 C16 C17 . . . . 1.1(5) ?
    Cd1 N2 C16 C17 1_545 . . . -176.5(2) ?
    N2 C16 C17 C18 . . . . -0.3(5) ?
    C16 C17 C18 C19 . . . . -0.3(4) ?
    C16 C17 C18 C13 . . . . 179.7(3) ?
    C12 C13 C18 C17 . . . . 17.2(4) ?
    C14 C13 C18 C17 . . . . -164.4(3) ?
    C12 C13 C18 C19 . . . . -162.9(3) ?
    C14 C13 C18 C19 . . . . 15.6(4) ?
    C17 C18 C19 C20 . . . . 0.0(5) ?
    C13 C18 C19 C20 . . . . 180.0(3) ?
    C16 N2 C20 C19 . . . . -1.4(5) ?
    Cd1 N2 C20 C19 1_545 . . . 176.2(3) ?
    C18 C19 C20 N2 . . . . 0.9(5) ?
    Cd1 O6 C21 N3 . . . . 156.6(3) ?
    C22 N3 C21 O6 . . . . 1.3(6) ?
    C23 N3 C21 O6 . . . . 179.9(4) ?
loop_
    _geom_hbond_atom_site_label_D
    _geom_hbond_atom_site_label_H
    _geom_hbond_atom_site_label_A
    _geom_hbond_site_symmetry_A
    _geom_hbond_distance_DH
    _geom_hbond_distance_HA
    _geom_hbond_distance_DA
    _geom_hbond_angle_DHA
    O5 H5 O4 2_765 0.84 1.80 2.629(3) 171
    O1W H11 O7 . 0.84 1.94 2.754(4) 164
    O1W H12 O2 2_676 0.84 2.03 2.763(3) 145
