# Supplementary material for: catena-Poly[[[bis­[μ-3-(4-carb­oxy­phen­oxy)propionato]-κ3 O 1,O 1′:O 1;κ3 O 1:O 1,O 1′-bis­[aqua­(N,N-dimethyl­formamide-κO)cadmium]]-μ-4,4′-bipyridine-κ2 N:N′] dinitrate]
Source: Acta Crystallogr Sect E Struct Rep Online. 2012 Jan 31;68(Pt 2):m214. doi: 10.1107/S1600536812002991 (PMC3274930; doi:10.1107/S1600536812002991)
Supplement: Supplementary file 2 [file e-68-0m214-Isup2.hkl]

# 
# h,k,l, Fc-squared, Fo-squared, sigma(Fo-squared) and status flag 
# 
data_I
_shelx_title '  P-1' 
_shelx_refln_list_code          4 
_shelx_F_calc_maximum      265.42 
_exptl_crystal_F_000       640.00 
_reflns_d_resolution_high  0.7709 
 
loop_ 
 _symmetry_equiv_pos_as_xyz 
 'x, y, z' 
 '-x, -y, -z' 
 
_cell_length_a     9.1020 
_cell_length_b    11.6866 
_cell_length_c    13.3534 
_cell_angle_alpha  69.165 
_cell_angle_beta   84.205 
_cell_angle_gamma  76.936 
 
_shelx_F_squared_multiplier     1.000 
 
loop_ 
 _refln_index_h 
 _refln_index_k 
 _refln_index_l 
 _refln_F_squared_calc 
 _refln_F_squared_meas 
 _refln_F_squared_sigma 
 _refln_observed_status 
   2   0   0    17783.81    17811.51    213.13 o 
   3   0   0     6806.27     6903.58    110.56 o 
   4   0   0       76.81       92.49     11.63 o 
   5   0   0     1401.71     1384.12     29.75 o 
   6   0   0     1202.36     1126.88     30.45 o 
   7   0   0       42.87       42.46     30.18 o 
   8   0   0     1077.78     1086.98     38.52 o 
   9   0   0     1300.28     1321.94     45.71 o 
  10   0   0        3.91      -15.14     18.25 o 
  11   0   0      570.76      639.90     44.70 o 
 -11   1   0      263.60      353.96     45.48 o 
 -10   1   0      246.39      255.34     31.15 o 
  -9   1   0        1.23       -4.04     17.69 o 
  -8   1   0     1001.91     1079.88     38.55 o 
  -7   1   0      232.00      242.77     21.64 o 
  -6   1   0      787.29      819.08     42.57 o 
  -5   1   0     5657.46     5576.56     78.52 o 
  -4   1   0      148.48      143.96     12.69 o 
  -3   1   0     4459.75     4187.34     87.53 o 
  -2   1   0     5336.45     5225.38     62.60 o 
  -1   1   0       37.65       36.96      6.02 o 
   2   1   0       87.79       73.18      8.44 o 
   3   1   0     6698.43     6453.52     85.45 o 
   4   1   0     6636.37     6686.75    171.06 o 
   5   1   0     1760.35     1556.30     33.24 o 
   6   1   0     1738.49     1820.23     38.45 o 
   7   1   0      136.46      148.66     23.26 o 
   8   1   0      509.64      540.35     35.09 o 
   9   1   0      394.15      467.19     30.98 o 
  10   1   0       82.12       70.31     62.27 o 
  11   1   0       97.95      119.59     40.64 o 
 -11   2   0      204.63      241.15     36.65 o 
 -10   2   0      196.85      221.98     34.92 o 
  -9   2   0        5.40      -23.14     29.47 o 
  -8   2   0     1153.85     1216.86     41.18 o 
  -7   2   0     1455.95     1402.54     41.44 o 
  -6   2   0      811.76      829.74     29.15 o 
  -5   2   0     3615.90     3615.55     81.17 o 
  -4   2   0       66.57       61.98     10.65 o 
  -3   2   0     4043.97     4221.59     60.70 o 
  -2   2   0     5192.81     5240.49     63.35 o 
  -1   2   0     1384.11     1326.01     29.16 o 
   1   2   0     9871.42    10723.73    122.31 o 
   2   2   0      119.57      142.00      9.89 o 
   3   2   0     1413.84     1379.91     24.47 o 
   4   2   0    13600.11    14285.99    325.65 o 
   5   2   0      286.64      285.91     32.63 o 
   6   2   0     2035.70     2043.96     61.80 o 
   7   2   0      928.60      917.58     36.46 o 
   8   2   0       61.30       67.99     18.08 o 
   9   2   0      176.46      203.70     24.72 o 
  10   2   0        8.50       -3.61     21.61 o 
  11   2   0      138.34      124.81     39.66 o 
 -10   3   0      463.81      564.87    104.59 o 
  -9   3   0       83.35       91.44     29.31 o 
  -8   3   0      950.91      938.04     46.70 o 
  -7   3   0     1370.04     1332.66     40.16 o 
  -6   3   0        5.51        6.83     11.14 o 
  -5   3   0      424.43      390.24     24.21 o 
  -4   3   0     1008.98      894.83     29.68 o 
  -3   3   0       49.07       52.60     13.05 o 
  -2   3   0     2478.31     2519.82     40.22 o 
  -1   3   0      188.86      254.54     16.73 o 
   0   3   0     3240.93     3265.85     58.92 o 
   1   3   0     1304.62     1271.45     26.14 o 
   2   3   0     2177.64     2267.21     41.34 o 
   3   3   0      379.23      462.57     17.99 o 
   4   3   0     1696.60     1459.97     27.24 o 
   5   3   0      184.16      170.29     17.38 o 
   6   3   0      538.00      426.65     25.65 o 
   7   3   0      168.23      154.26     23.07 o 
   8   3   0        2.44       -2.52     11.68 o 
   9   3   0      711.93      850.39    115.42 o 
  10   3   0      185.80       -1.94     21.35 o 
  11   3   0       73.17       59.42     33.91 o 
 -10   4   0      519.48      620.18     44.50 o 
  -9   4   0      278.30      332.06     40.95 o 
  -8   4   0      290.41      341.03     58.81 o 
  -7   4   0     1816.03     1810.57     66.19 o 
  -6   4   0       73.67       70.47     16.26 o 
  -5   4   0     1220.44     1136.04     52.73 o 
  -4   4   0     3653.66     3687.88     62.32 o 
  -3   4   0        2.28        6.36      9.05 o 
  -2   4   0     5033.89     5189.49     66.37 o 
  -1   4   0      121.25       84.91     13.81 o 
   0   4   0      329.16      317.17     19.57 o 
   1   4   0     5749.83     5744.84     71.00 o 
   2   4   0        4.35       13.87      7.19 o 
   3   4   0      146.30      122.24     10.71 o 
   4   4   0     2120.50     2071.10     34.05 o 
   5   4   0     3487.98     3642.18     54.48 o 
   6   4   0      371.19      383.69     23.59 o 
   7   4   0     1328.19     1236.40     35.20 o 
   8   4   0       99.87       99.30     24.08 o 
   9   4   0      394.45      421.68     37.07 o 
  10   4   0      418.72      484.38     52.40 o 
  11   4   0        0.30       -1.85     17.16 o 
  -9   5   0      392.00      418.21     59.28 o 
  -8   5   0      190.95      237.20     34.45 o 
  -7   5   0     1712.02     1647.52     86.36 o 
  -6   5   0      463.20      446.43     55.49 o 
  -5   5   0       13.08        7.39     10.45 o 
  -4   5   0     2148.90     2011.25     77.85 o 
  -3   5   0     2368.63     2365.79     39.74 o 
  -2   5   0     2817.25     2849.51     60.70 o 
  -1   5   0     8624.37     9384.29    168.48 o 
   0   5   0       80.78      107.09     25.29 o 
   1   5   0     6231.60     6717.44    124.23 o 
   2   5   0     4720.96     4838.30     63.51 o 
   3   5   0      114.33      108.41     14.44 o 
   4   5   0     1820.80     1833.54     32.89 o 
   5   5   0     1508.56     1531.53     37.28 o 
   6   5   0      361.94      371.42     24.07 o 
   7   5   0     1230.13     1157.04     35.24 o 
   8   5   0      566.36      574.82     29.77 o 
   9   5   0       12.70        1.66     31.37 o 
  10   5   0     1276.71     1286.98    123.84 o 
  11   5   0       57.78       16.77     34.18 o 
  -9   6   0      258.31      227.93     42.02 o 
  -8   6   0       16.53       -9.41     22.54 o 
  -7   6   0      776.10      793.11     37.08 o 
  -6   6   0     1074.01     1093.10     41.73 o 
  -5   6   0        1.33      -15.25     15.25 o 
  -4   6   0     1644.28     1659.23     43.05 o 
  -3   6   0     2592.43     2572.89     64.23 o 
  -2   6   0       50.46       49.22     15.25 o 
  -1   6   0       47.19       36.74      3.22 o 
   0   6   0       30.19       42.38     13.92 o 
   1   6   0       11.73        9.20     10.99 o 
   2   6   0     3370.24     3377.10     54.91 o 
   3   6   0        0.54        4.48     12.93 o 
   4   6   0     1214.44     1208.56     31.87 o 
   5   6   0     4376.56     4349.83     67.18 o 
   6   6   0       12.04        3.87     15.80 o 
   7   6   0     1167.06     1160.90     64.30 o 
   8   6   0      294.51      300.16     25.28 o 
   9   6   0       83.38       86.95     21.75 o 
  10   6   0      288.33      449.41     43.22 o 
  11   6   0       66.51      119.32     36.41 o 
  -8   7   0       86.47       76.96     31.72 o 
  -7   7   0      218.50      194.15     26.84 o 
  -6   7   0      604.22      571.34     36.99 o 
  -5   7   0       89.92       75.04     41.73 o 
  -4   7   0      696.88      737.88     39.94 o 
  -3   7   0     1749.83     1670.88     77.44 o 
  -2   7   0        0.71      -12.21     14.25 o 
  -1   7   0     1806.40     1792.26     36.14 o 
   0   7   0     1288.09     1416.40     61.65 o 
   1   7   0      103.19      142.17     19.44 o 
   2   7   0     4289.33     4632.23     44.11 o 
   3   7   0     1082.10     1154.90     28.25 o 
   4   7   0     2001.56     1998.50     51.77 o 
   5   7   0     4385.77     4381.89     78.22 o 
   6   7   0      122.29      123.60     28.31 o 
   7   7   0      631.33      622.66     29.39 o 
   8   7   0      452.64      462.46     29.30 o 
   9   7   0       89.52       94.98     22.76 o 
  10   7   0      242.75      319.90     53.95 o 
  11   7   0      299.83      326.85     60.73 o 
  -8   8   0       86.19       90.61     68.98 o 
  -7   8   0        3.25       23.31     46.97 o 
  -6   8   0      154.78      226.14     37.94 o 
  -5   8   0      101.95      116.70     29.17 o 
  -4   8   0      132.11      117.96     26.91 o 
  -3   8   0      828.04      819.37     64.09 o 
  -2   8   0      217.75      222.28      7.76 o 
  -1   8   0      529.29      508.36     28.78 o 
   0   8   0     1061.51     1154.60     44.07 o 
   1   8   0      578.12      567.71     50.68 o 
   2   8   0     1397.72     1375.03     46.59 o 
   3   8   0      215.59      224.68      8.73 o 
   4   8   0      437.12      440.12     22.69 o 
   5   8   0        9.74        0.56     25.09 o 
   6   8   0       98.29      106.66     22.36 o 
   7   8   0      420.55      402.99     26.71 o 
   8   8   0     1272.97     1313.58     76.14 o 
   9   8   0      230.27      253.69     29.29 o 
  10   8   0      232.26      271.00     41.31 o 
  -7   9   0       26.73       44.12     34.24 o 
  -6   9   0      589.47      564.20     53.04 o 
  -5   9   0      784.16      692.44     51.64 o 
  -4   9   0       17.03       14.74     11.41 o 
  -3   9   0     2671.69     2382.72    120.11 o 
  -2   9   0      588.61      645.72     30.06 o 
  -1   9   0      278.17      255.06     26.46 o 
   0   9   0      994.54     1096.68     33.26 o 
   1   9   0      113.20      140.93     40.64 o 
   2   9   0      968.01      932.57     43.85 o 
   3   9   0     3368.61     3424.27     63.03 o 
   4   9   0        7.95        3.98      5.99 o 
   5   9   0     1187.96     1226.69     37.84 o 
   6   9   0     3221.16     3239.10     88.25 o 
   7   9   0       10.05        2.66     12.65 o 
   8   9   0      803.75      757.86     38.26 o 
   9   9   0      433.60      435.34     35.43 o 
  10   9   0       14.72       17.84     26.30 o 
  -6  10   0      128.64       96.37     38.20 o 
  -5  10   0     1087.51     1140.31     65.81 o 
  -4  10   0        1.15       11.01     21.24 o 
  -3  10   0      622.60      513.39    350.45 o 
  -2  10   0      724.66      727.26     34.02 o 
  -1  10   0        2.33       -2.97     15.13 o 
   0  10   0      424.35      475.25     32.51 o 
   1  10   0     1248.72     1255.12     54.92 o 
   2  10   0       26.85       21.13     20.35 o 
   3  10   0     1995.54     2037.57     69.29 o 
   4  10   0      238.20      226.71     12.50 o 
   5  10   0      495.57      498.02     14.59 o 
   6  10   0     1533.17     1545.31     47.32 o 
   7  10   0       90.79      101.86     22.67 o 
   8  10   0      486.34      498.90     55.76 o 
   9  10   0      338.42      362.81     42.83 o 
  -5  11   0      484.10      573.38     56.13 o 
  -4  11   0      138.45       86.56     65.07 o 
  -3  11   0      511.28      562.20     65.16 o 
  -2  11   0     1247.99     1237.42     46.07 o 
  -1  11   0       89.90      116.28     22.45 o 
   0  11   0     1285.67     1234.54     43.44 o 
   1  11   0     1711.88     1665.14     70.58 o 
   2  11   0        5.37        3.63     29.90 o 
   3  11   0     1023.84     1032.38     55.93 o 
   4  11   0      543.34      517.08    299.27 o 
   5  11   0       56.29       60.83     13.67 o 
   6  11   0      795.98      716.30     25.95 o 
   7  11   0      597.18      646.11     38.72 o 
   8  11   0      264.22      274.45     33.25 o 
   9  11   0      794.78      798.25     48.33 o 
  -4  12   0      198.42      173.58     31.45 o 
  -3  12   0       24.90       45.78     23.01 o 
  -2  12   0      572.03      602.26     59.39 o 
  -1  12   0      615.36      601.77     44.30 o 
   0  12   0      221.53      283.06     35.27 o 
   1  12   0      901.60      901.17     49.10 o 
   2  12   0      184.61      221.14     62.66 o 
   3  12   0      552.22      568.22     49.62 o 
   4  12   0      619.48      689.19     55.00 o 
   5  12   0       13.10       12.30     17.57 o 
   6  12   0      317.51      363.38     54.33 o 
   7  12   0      298.87      276.69     39.36 o 
   8  12   0        5.71      -12.35     20.29 o 
  -2  13   0      333.93      407.62     80.66 o 
  -1  13   0      307.74      413.49     69.61 o 
   0  13   0       32.50       41.70     27.80 o 
   1  13   0      599.89      696.53     49.64 o 
   2  13   0      257.57      275.90     44.89 o 
   3  13   0       46.09       21.52     28.90 o 
   4  13   0      571.75      514.68     55.36 o 
   5  13   0        6.83      -20.30     29.81 o 
   6  13   0      105.71      117.91     28.92 o 
   1  14   0      475.12      522.14     56.18 o 
   2  14   0      534.73      608.43     43.26 o 
   3  14   0        2.64       10.46     28.64 o 
   4  14   0      820.91      955.71     73.19 o 
  -6 -13   1        2.32       -9.42     28.45 o 
  -5 -13   1      165.35      127.32     41.76 o 
  -4 -13   1      300.58      342.09     49.81 o 
  -3 -13   1        9.95       13.31     27.18 o 
  -2 -13   1      395.95      415.54     52.59 o 
  -1 -13   1      254.03      205.93    122.41 o 
   0 -13   1       95.44      133.49     34.89 o 
   1 -13   1      392.66      431.58     38.82 o 
  -7 -12   1      394.16      417.41     44.67 o 
  -6 -12   1       82.36       87.67     30.34 o 
  -5 -12   1      360.95      377.75     49.49 o 
  -4 -12   1      444.87      434.81     49.04 o 
  -3 -12   1       45.46       62.93     31.18 o 
  -2 -12   1      320.67      423.71     46.95 o 
  -1 -12   1     1042.57     1011.71     51.95 o 
   0 -12   1        0.27      -22.92     22.92 o 
   1 -12   1      625.30      699.67     63.58 o 
   2 -12   1      262.86      256.81     39.64 o 
   3 -12   1       25.96       31.23     22.34 o 
  -8 -11   1        0.12        4.89     22.35 o 
  -7 -11   1      969.61     1009.62     46.17 o 
  -6 -11   1      317.48      291.09     40.19 o 
  -5 -11   1       14.40       17.82      9.23 o 
  -4 -11   1      616.92      645.45     49.41 o 
  -3 -11   1      295.79      348.23     40.73 o 
  -2 -11   1      940.76      995.44     86.26 o 
  -1 -11   1     1965.54     1905.46     76.89 o 
   0 -11   1       67.60       73.16     20.72 o 
   1 -11   1     1119.44     1148.99     61.61 o 
   2 -11   1     1117.62     1169.14     67.65 o 
   3 -11   1       49.75       61.69     28.67 o 
   4 -11   1      515.23      513.30     62.92 o 
   5 -11   1      243.68      213.40     45.14 o 
  -9 -10   1      384.04      402.94     44.21 o 
  -8 -10   1       47.24       62.15     27.32 o 
  -7 -10   1      351.73      400.62     32.01 o 
  -6 -10   1     1010.91     1034.17     41.31 o 
  -5 -10   1        0.29       -3.73     15.49 o 
  -4 -10   1     1543.21     1618.49     46.75 o 
  -3 -10   1     1319.05     1406.68     60.05 o 
  -2 -10   1       44.60       65.60     25.27 o 
  -1 -10   1     1148.88     1148.69     54.65 o 
   0 -10   1      613.64      656.54     37.95 o 
   1 -10   1      224.57      250.51     29.25 o 
   2 -10   1      908.38      907.35     63.25 o 
   3 -10   1      388.21      391.62     38.57 o 
   4 -10   1      223.00      194.63     37.57 o 
   5 -10   1      753.31      689.73     57.19 o 
   6 -10   1        0.02       20.72     30.29 o 
 -10  -9   1       66.24       70.22     27.52 o 
  -9  -9   1      608.79      617.99     39.99 o 
  -8  -9   1      186.11      186.73     26.69 o 
  -7  -9   1      203.24      221.74     32.10 o 
  -6  -9   1      842.25      834.18     35.22 o 
  -5  -9   1       60.68       80.39     18.17 o 
  -4  -9   1      691.25      696.85     30.01 o 
  -3  -9   1     2916.07     2635.73     84.10 o 
  -2  -9   1        0.04        5.19     15.57 o 
  -1  -9   1     1518.31     1616.06     58.04 o 
   0  -9   1     1548.30     1506.14     40.22 o 
   1  -9   1      168.78      198.86     25.20 o 
   2  -9   1     1261.86     1294.81     81.05 o 
   3  -9   1      569.14      571.93     65.70 o 
   4  -9   1      288.36      259.87     11.90 o 
   5  -9   1     1342.38     1184.11     50.19 o 
   6  -9   1      206.63      156.69     22.62 o 
   7  -9   1       51.03       54.99     36.80 o 
 -10  -8   1        2.77        6.04     19.84 o 
  -9  -8   1      927.27      980.37     52.13 o 
  -8  -8   1      821.83      855.23     45.22 o 
  -7  -8   1       39.69       46.63     17.29 o 
  -6  -8   1      399.66      427.95     26.11 o 
  -5  -8   1     1268.63     1259.66     36.65 o 
  -4  -8   1        1.53       11.63     15.70 o 
  -3  -8   1      118.13      112.82     19.06 o 
  -2  -8   1      294.49      323.41     27.79 o 
  -1  -8   1      565.17      606.75     51.81 o 
   0  -8   1     2833.63     3019.69     78.32 o 
   1  -8   1       98.04      106.62     19.60 o 
   2  -8   1     1108.81     1070.65     49.97 o 
   3  -8   1      220.51      220.65      9.09 o 
   4  -8   1      119.53      121.72     10.09 o 
   5  -8   1       64.11       33.62     55.94 o 
   6  -8   1       36.52       23.34     26.27 o 
   7  -8   1       32.15       74.37     35.57 o 
 -10  -7   1      369.52      392.34     35.63 o 
  -9  -7   1      523.79      599.15     48.53 o 
  -8  -7   1      861.39      861.45     46.53 o 
  -7  -7   1       62.56       69.65     17.41 o 
  -6  -7   1     1844.57     1799.34     62.07 o 
  -5  -7   1     1466.10     1489.97     36.59 o 
  -4  -7   1      339.80      285.50     18.75 o 
  -3  -7   1     1929.08     1995.32     44.34 o 
  -2  -7   1      954.49      935.45     16.15 o 
  -1  -7   1      614.97      605.17     47.52 o 
   0  -7   1      426.25      426.06     43.82 o 
   1  -7   1      526.25      561.80     29.28 o 
   2  -7   1      344.17      350.34     12.26 o 
   3  -7   1     1977.83     1918.95     68.58 o 
   4  -7   1     1154.65     1068.29     48.42 o 
   5  -7   1     1873.79     1857.79     68.25 o 
   6  -7   1      680.78      653.48     40.11 o 
   7  -7   1       26.66       24.29     22.74 o 
   8  -7   1      259.85      345.33     40.81 o 
 -11  -6   1      223.88      242.10     34.94 o 
 -10  -6   1      252.53      294.87     32.26 o 
  -9  -6   1      249.65      277.27     28.26 o 
  -8  -6   1      624.66      692.24     52.60 o 
  -7  -6   1     1002.20     1060.03     45.88 o 
  -6  -6   1      449.43      464.24     28.18 o 
  -5  -6   1     4517.07     4423.90     86.40 o 
  -4  -6   1     1335.11     1316.83     29.77 o 
  -3  -6   1     3077.06     3123.44     54.27 o 
  -2  -6   1     3263.42     3319.00     63.11 o 
  -1  -6   1      149.39      163.40     18.42 o 
   0  -6   1     3096.58     3097.57     68.18 o 
   1  -6   1      348.01      315.54      8.92 o 
   2  -6   1      195.49      219.24     24.85 o 
   3  -6   1     1997.14     1918.92     55.42 o 
   4  -6   1      221.03      235.07     27.58 o 
   5  -6   1      349.01      337.04     27.96 o 
   6  -6   1      843.26      823.60     34.71 o 
   7  -6   1       77.25       86.05     21.87 o 
   8  -6   1       36.86       29.72     20.81 o 
   9  -6   1      222.65      240.29     34.80 o 
 -11  -5   1      241.64      233.98     47.49 o 
 -10  -5   1      819.17      883.65     43.83 o 
  -9  -5   1       41.48       48.83     19.54 o 
  -8  -5   1     1340.63     1322.48     40.76 o 
  -7  -5   1     1097.11     1043.65     38.63 o 
  -6  -5   1        8.14       14.54     10.93 o 
  -5  -5   1     5041.47     5127.43     81.47 o 
  -4  -5   1     2709.53     2714.79     48.63 o 
  -3  -5   1       94.06      103.64     13.19 o 
  -2  -5   1     5695.43     5760.82    126.07 o 
  -1  -5   1      362.93      357.17     21.23 o 
   0  -5   1     4344.18     4731.48     90.14 o 
   1  -5   1     3580.18     3595.07     39.46 o 
   2  -5   1        6.24       20.26     12.31 o 
   3  -5   1     3991.83     4101.24    149.74 o 
   4  -5   1     1915.39     1867.23     38.03 o 
   5  -5   1      109.36      135.32     29.49 o 
   6  -5   1     1810.06     1660.27     49.12 o 
   7  -5   1      212.05      200.42     28.52 o 
   8  -5   1        2.55       -0.89     36.56 o 
   9  -5   1      691.19      769.13     51.96 o 
 -11  -4   1      102.80       89.04     38.52 o 
 -10  -4   1      604.83      628.74     52.17 o 
  -9  -4   1       67.87       52.00     19.34 o 
  -8  -4   1      487.25      483.29     27.65 o 
  -7  -4   1     1122.54     1150.01     39.95 o 
  -6  -4   1      316.33      339.54     19.17 o 
  -5  -4   1     1270.69     1241.47     32.38 o 
  -4  -4   1     4826.06     4676.32     63.09 o 
  -3  -4   1      305.31      271.28     23.13 o 
  -2  -4   1     6116.08     6220.85     77.27 o 
  -1  -4   1     1807.63     1827.98     49.22 o 
   0  -4   1       98.22       97.75     23.67 o 
   1  -4   1     3640.88     3600.02     40.03 o 
   2  -4   1      452.00      412.50     33.30 o 
   3  -4   1     4074.47     4001.60     89.01 o 
   4  -4   1     1356.69     1221.81     33.14 o 
   5  -4   1        4.69       13.64     19.06 o 
   6  -4   1      472.92      480.71     26.10 o 
   7  -4   1     1324.65     1311.39     42.42 o 
   8  -4   1       12.06       28.78     18.18 o 
   9  -4   1      389.46      402.91     35.41 o 
  10  -4   1      226.50      249.36     35.31 o 
 -11  -3   1        0.50       11.87     27.64 o 
 -10  -3   1      375.85      393.53     44.73 o 
  -9  -3   1      295.76      303.79     27.63 o 
  -8  -3   1      828.63      806.19     32.62 o 
  -7  -3   1      620.61      624.04     26.70 o 
  -6  -3   1      608.50      618.56     31.01 o 
  -5  -3   1      119.50      103.73     12.12 o 
  -4  -3   1     1639.23     1457.22     47.73 o 
  -3  -3   1      731.01      678.07     16.99 o 
  -2  -3   1        4.81       -0.04      4.22 o 
  -1  -3   1     2936.86     3079.04     44.72 o 
   0  -3   1      146.65      109.74     19.53 o 
   1  -3   1     1021.77      943.95     13.65 o 
   2  -3   1     3981.04     3962.35     55.97 o 
   3  -3   1      836.37      893.85     31.21 o 
   4  -3   1      343.75      317.39     19.71 o 
   5  -3   1      244.94      232.17     17.24 o 
   6  -3   1      496.93      469.38     24.59 o 
   7  -3   1      719.69      753.29     32.32 o 
   8  -3   1       88.48       91.66     21.26 o 
   9  -3   1      172.80      183.99     32.73 o 
  10  -3   1      477.59      500.15     40.98 o 
 -11  -2   1       52.79      -12.73     28.33 o 
 -10  -2   1      129.51      158.14     35.57 o 
  -9  -2   1      555.61      627.33     33.76 o 
  -8  -2   1       36.40       44.20     20.49 o 
  -7  -2   1      822.64      799.82     35.74 o 
  -6  -2   1      508.11      492.87     26.26 o 
  -5  -2   1     3396.38     3467.07     53.39 o 
  -4  -2   1     5727.24     5872.45    185.89 o 
  -3  -2   1      242.20      257.06     18.87 o 
  -2  -2   1      171.75      179.72     10.05 o 
  -1  -2   1     1528.09     1744.77     27.35 o 
   0  -2   1     2824.56     3000.66     22.37 o 
   1  -2   1      222.79      203.65     12.20 o 
   2  -2   1     2049.59     1914.23     49.70 o 
   3  -2   1        7.73       -1.25     18.07 o 
   4  -2   1     7454.29     7292.65    102.90 o 
   5  -2   1     2378.23     2456.29     50.46 o 
   6  -2   1       62.75       55.80     18.30 o 
   7  -2   1     2944.70     2830.22     68.30 o 
   8  -2   1      525.17      544.79     50.34 o 
   9  -2   1      216.93      215.76     27.67 o 
  10  -2   1      394.47      441.58     46.12 o 
  11  -2   1       82.20      121.94     78.90 o 
 -11  -1   1        3.07       -0.85     21.58 o 
 -10  -1   1       88.99       73.97     32.12 o 
  -9  -1   1      477.04      500.42     30.75 o 
  -8  -1   1        7.63       12.90     16.75 o 
  -7  -1   1      548.87      585.80     32.08 o 
  -6  -1   1     1149.90     1263.61     31.54 o 
  -5  -1   1      282.89      256.23     15.17 o 
  -4  -1   1     6026.14     6254.73    115.26 o 
  -3  -1   1     3384.89     3176.71     42.28 o 
  -2  -1   1     1307.40     1211.59     20.38 o 
  -1  -1   1     2593.66     2824.64     39.24 o 
   1  -1   1      283.65      284.32     10.40 o 
   2  -1   1      712.53      732.57     27.47 o 
   3  -1   1        3.87        0.32      5.36 o 
   4  -1   1      962.74      935.97     23.01 o 
   5  -1   1     1019.09      993.58     25.95 o 
   6  -1   1     1086.89     1146.06     32.09 o 
   7  -1   1     1735.49     1748.25     60.89 o 
   8  -1   1      805.69      896.85     55.93 o 
   9  -1   1       39.44       56.39     26.49 o 
  10  -1   1      460.50      529.41     38.62 o 
  11  -1   1      154.52      170.80     46.70 o 
 -11   0   1      257.87        6.75     26.86 o 
 -10   0   1       95.85       98.61     34.69 o 
  -9   0   1      795.41      869.65     38.31 o 
  -8   0   1     1045.09     1065.01     43.98 o 
  -7   0   1      759.47      769.50     29.74 o 
  -6   0   1     2026.11     1912.76     71.19 o 
  -5   0   1        6.53        5.28      8.15 o 
  -4   0   1     2505.97     2462.74     56.10 o 
  -3   0   1     1748.78     1698.48     41.14 o 
  -2   0   1     2103.64     2184.26     42.12 o 
   2   0   1    22957.30    22813.49    310.12 o 
   3   0   1     5577.12     5527.41     86.01 o 
   4   0   1     1428.67     1434.68     56.85 o 
   5   0   1     2190.82     2028.28     37.15 o 
   6   0   1      823.77      770.98     36.39 o 
   7   0   1      986.15     1064.98     92.98 o 
   8   0   1     4438.74     4605.24     95.92 o 
   9   0   1       91.12       83.81     26.76 o 
  10   0   1      911.31     1024.28     54.40 o 
  11   0   1      773.60      862.84    103.69 o 
 -11   1   1      218.27      246.06     35.32 o 
 -10   1   1       37.73       38.64     26.21 o 
  -9   1   1       26.09       32.90     18.47 o 
  -8   1   1     1011.26      983.78     50.54 o 
  -7   1   1      453.17      448.95     30.50 o 
  -6   1   1      524.63      556.38     23.35 o 
  -5   1   1     1165.05     1174.27     27.36 o 
  -4   1   1     1722.40     1779.16     43.87 o 
  -3   1   1    12632.80    11685.48    209.70 o 
  -2   1   1     4301.69     4041.25     99.84 o 
  -1   1   1     4970.26     5163.78     53.41 o 
   2   1   1     3491.86     3412.13     41.25 o 
   3   1   1     2260.85     2243.49     71.98 o 
   4   1   1       53.18       43.18     12.39 o 
   5   1   1     1951.23     1900.78     41.28 o 
   6   1   1     2609.70     2455.81     46.01 o 
   7   1   1      346.47      334.89     23.13 o 
   8   1   1     1872.79     1792.35     75.98 o 
   9   1   1        8.48        8.93     18.01 o 
  10   1   1       28.34       35.94     21.00 o 
  11   1   1      255.31      237.16    133.19 o 
 -11   2   1      197.44      259.49     36.59 o 
 -10   2   1       14.79       19.28     32.20 o 
  -9   2   1       63.94       80.70     21.66 o 
  -8   2   1      239.82      281.33     25.05 o 
  -7   2   1       86.50      129.28     22.41 o 
  -6   2   1      564.86      649.67     30.74 o 
  -5   2   1     1480.01     1403.99     41.29 o 
  -4   2   1      207.18      212.78     14.67 o 
  -3   2   1     6487.57     6418.61     78.90 o 
  -2   2   1      782.10      827.42     21.20 o 
  -1   2   1        1.06        6.20      4.83 o 
   0   2   1    11393.03    12833.53    183.81 o 
   1   2   1    10346.88    10839.43     92.66 o 
   2   2   1    18924.79    19394.32    233.59 o 
   3   2   1     9106.42     8997.46    132.95 o 
   4   2   1      148.75      158.21     12.29 o 
   5   2   1     4036.04     3946.73     90.77 o 
   6   2   1     1592.58     1638.16     42.21 o 
   7   2   1        2.14      -14.60     20.76 o 
   8   2   1     1098.84     1163.79     47.49 o 
   9   2   1      156.46      175.85     28.29 o 
  10   2   1        1.94       17.83     18.00 o 
  11   2   1      276.15      294.32     49.26 o 
 -10   3   1      126.94      154.18     35.86 o 
  -9   3   1        0.28        2.20     13.52 o 
  -8   3   1      910.62      956.41     38.52 o 
  -7   3   1      494.41      459.96     55.00 o 
  -6   3   1      711.79      668.24     31.33 o 
  -5   3   1      233.22      202.60     18.93 o 
  -4   3   1      497.16      463.42     20.76 o 
  -3   3   1     5562.50     5603.71     83.72 o 
  -2   3   1     4438.39     4223.29     52.45 o 
  -1   3   1     1223.91     1197.55     29.59 o 
   0   3   1    16615.59    19216.05    222.06 o 
   1   3   1    13335.58    14683.73    303.04 o 
   2   3   1     1188.36     1223.17     21.61 o 
   3   3   1     5374.53     5076.36     68.39 o 
   4   3   1      821.19      712.47     41.63 o 
   5   3   1       12.39       21.15     11.63 o 
   6   3   1     1475.41     1303.47     43.82 o 
   7   3   1      138.78      139.43     20.86 o 
   8   3   1      724.79      692.13     37.28 o 
   9   3   1      282.09      293.15     27.78 o 
  10   3   1        0.91       -1.55     13.81 o 
  11   3   1      138.64      149.00     42.37 o 
 -10   4   1      419.37      394.03     95.17 o 
  -9   4   1        0.12      -17.79     20.95 o 
  -8   4   1      554.21      500.79     39.10 o 
  -7   4   1     1073.22     1022.72     36.10 o 
  -6   4   1       33.57       14.18     14.85 o 
  -5   4   1     2389.77     2302.84     49.24 o 
  -4   4   1      680.98      641.33     25.54 o 
  -3   4   1      868.32      831.97     23.51 o 
  -2   4   1     7573.64     7522.52     92.22 o 
  -1   4   1      424.91      486.97     32.67 o 
   0   4   1     7505.39     8113.60    130.86 o 
   1   4   1    13218.01    14200.26    343.13 o 
   2   4   1       94.53       86.10     11.62 o 
   3   4   1     1167.18     1173.42     33.87 o 
   4   4   1     4149.64     4099.51     60.94 o 
   5   4   1       34.88       47.51     12.66 o 
   6   4   1     2839.02     2806.98     49.33 o 
   7   4   1      219.88      246.10     20.58 o 
   8   4   1       81.91       92.59     18.81 o 
   9   4   1      811.88      866.19     38.31 o 
  10   4   1       98.79      106.80     24.74 o 
  11   4   1      103.82       84.70     39.34 o 
  -9   5   1      125.33      163.13     28.93 o 
  -8   5   1      420.94      411.56     31.67 o 
  -7   5   1     3103.58     2953.03    155.79 o 
  -6   5   1       46.05       63.79     19.96 o 
  -5   5   1     2771.77     2631.69     49.94 o 
  -4   5   1     1530.04     1498.65     37.35 o 
  -3   5   1       89.86       91.75     18.50 o 
  -2   5   1     4614.02     4720.07    106.33 o 
  -1   5   1     2982.87     2929.62     58.43 o 
   0   5   1     4112.70     4700.44     50.23 o 
   1   5   1     9303.53    10406.86    175.25 o 
   2   5   1     1869.67     1860.33     22.44 o 
   3   5   1      218.71      207.62     12.34 o 
   4   5   1     7468.54     7266.89     94.38 o 
   5   5   1     1613.53     1734.50     33.76 o 
   6   5   1     1274.30     1271.26     32.72 o 
   7   5   1     1567.02     1529.03     39.31 o 
   8   5   1        0.04       -0.67     14.48 o 
   9   5   1     1077.25     1124.21     42.24 o 
  10   5   1      423.22      386.21     33.67 o 
  11   5   1       15.57        5.87     18.95 o 
  -9   6   1      225.45      209.94     36.86 o 
  -8   6   1      114.08      119.21     43.75 o 
  -7   6   1     1114.01     1061.37     62.22 o 
  -6   6   1      392.47      367.80     25.30 o 
  -5   6   1     1027.82      968.39     31.80 o 
  -4   6   1     2441.26     2302.10     46.34 o 
  -3   6   1      650.26      638.86     30.73 o 
  -2   6   1     3808.72     3765.87     78.03 o 
  -1   6   1     3228.40     3260.39     67.70 o 
   0   6   1      377.09      393.93     22.34 o 
   1   6   1      329.00      289.40     20.49 o 
   2   6   1     1740.09     1883.38     31.83 o 
   3   6   1      170.84      187.59     15.88 o 
   4   6   1     1960.20     1855.66     37.46 o 
   5   6   1     2126.96     2079.70     39.68 o 
   6   6   1      277.91      287.47     20.02 o 
   7   6   1      798.44      799.14     34.92 o 
   8   6   1      366.65      405.00     32.57 o 
   9   6   1      173.66      181.59     29.98 o 
  10   6   1      221.25      277.24     36.72 o 
  11   6   1        2.48        0.14     14.93 o 
  -8   7   1        0.02       25.21     20.34 o 
  -7   7   1      721.60      770.47     46.36 o 
  -6   7   1     1002.80     1026.95     71.99 o 
  -5   7   1      261.02      253.82     25.87 o 
  -4   7   1      363.67      404.78     32.72 o 
  -3   7   1     1674.60     1591.18     50.82 o 
  -2   7   1      763.31      791.27     34.82 o 
  -1   7   1     1456.92     1526.05     33.52 o 
   0   7   1        6.14       24.14     13.64 o 
   1   7   1     1796.27     1744.80     46.74 o 
   2   7   1     1630.44     1587.16     48.61 o 
   3   7   1      265.47      279.67     11.10 o 
   4   7   1     3362.86     3321.32     60.64 o 
   5   7   1     1122.32     1165.33     37.36 o 
   6   7   1       11.51       10.94     11.57 o 
   7   7   1      659.26      706.45     30.03 o 
   8   7   1      418.65      404.90     33.77 o 
   9   7   1       16.71       23.97     29.24 o 
  10   7   1      460.41      582.34     64.93 o 
  11   7   1       60.37       70.86     32.95 o 
  -8   8   1        8.53       20.80     21.31 o 
  -7   8   1      203.34      200.10     67.87 o 
  -6   8   1      311.80      324.81     63.80 o 
  -5   8   1       29.53       11.22     19.76 o 
  -4   8   1      161.54      218.84     29.21 o 
  -3   8   1      700.08      698.72     59.69 o 
  -2   8   1        6.57       27.85     16.96 o 
  -1   8   1     2642.54     2868.82     51.60 o 
   0   8   1      514.59      508.05     31.01 o 
   1   8   1      124.37      133.17     33.18 o 
   2   8   1     1603.28     1679.80     50.10 o 
   3   8   1      268.84      279.37      9.67 o 
   4   8   1      269.27      274.79     10.61 o 
   5   8   1       28.11       26.69     17.07 o 
   6   8   1      148.26      162.54     19.38 o 
   7   8   1      279.38      306.95     39.45 o 
   8   8   1      391.19      368.77     28.58 o 
   9   8   1       31.59       25.22     23.03 o 
  10   8   1      682.28      663.75     42.65 o 
  11   8   1       94.85      101.29     41.54 o 
  -7   9   1      246.22      233.53     74.58 o 
  -6   9   1      844.04      802.02     58.03 o 
  -5   9   1       77.80       85.85     29.49 o 
  -4   9   1      368.76      394.23     37.42 o 
  -3   9   1      718.02      732.97     65.45 o 
  -2   9   1      704.27      656.69     25.92 o 
  -1   9   1      660.39      720.66     33.41 o 
   0   9   1      576.79      564.32     25.20 o 
   1   9   1       16.87       -1.59     21.29 o 
   2   9   1     1593.08     1678.57     55.68 o 
   3   9   1     1277.54     1261.17     29.42 o 
   4   9   1      412.91      376.03     20.95 o 
   5   9   1     4449.62     4202.80     80.82 o 
   6   9   1      174.88      199.84     35.50 o 
   7   9   1      859.73      828.81     42.38 o 
   8   9   1      771.94      852.01     39.16 o 
   9   9   1        7.93        6.43     19.73 o 
  10   9   1      166.18      197.94     32.08 o 
  -6  10   1      510.51      519.53     54.79 o 
  -5  10   1      612.43      624.55     52.47 o 
  -4  10   1      163.45      154.29     32.50 o 
  -3  10   1     1338.67     1225.11     35.44 o 
  -2  10   1      503.94      518.88     29.52 o 
  -1  10   1      480.25      482.40     27.62 o 
   0  10   1      512.65      566.95     32.33 o 
   1  10   1      148.62      154.62     27.90 o 
   2  10   1      518.31      497.58     37.23 o 
   3  10   1     3163.37     3159.72     88.09 o 
   4  10   1        2.66        1.30      3.41 o 
   5  10   1     2265.93     2223.47     44.07 o 
   6  10   1     1019.97     1020.54     24.88 o 
   7  10   1        2.98        5.39     18.57 o 
   8  10   1      638.10      599.85     43.95 o 
   9  10   1      163.74      169.59     42.63 o 
  10  10   1       94.60       77.52     28.16 o 
  -5  11   1      449.87      509.40     52.58 o 
  -4  11   1        0.78       33.97     26.78 o 
  -3  11   1      522.84      532.90     42.51 o 
  -2  11   1      896.41      834.20     56.43 o 
  -1  11   1      108.73      121.15     21.94 o 
   0  11   1     1966.81     1974.95     60.15 o 
   1  11   1      353.00      354.58     38.79 o 
   2  11   1      278.96      296.54     57.76 o 
   3  11   1      920.70     1004.98     52.55 o 
   4  11   1       10.29        7.94      6.26 o 
   5  11   1      554.59      519.33     35.02 o 
   6  11   1      764.80      697.19     40.29 o 
   7  11   1       37.20       37.20     15.36 o 
   8  11   1      816.47      747.87     27.70 o 
   9  11   1      979.16     1075.71     62.45 o 
  -4  12   1       71.24       85.04     26.14 o 
  -3  12   1      356.32      418.08     35.20 o 
  -2  12   1      568.17      583.00     57.56 o 
  -1  12   1        3.06        6.02     15.54 o 
   0  12   1      544.61      570.71     34.49 o 
   1  12   1      478.83      558.03     40.24 o 
   2  12   1        3.39       -0.92     28.87 o 
   3  12   1     1377.43     1361.88     65.48 o 
   4  12   1      375.34      350.72     44.13 o 
   5  12   1      292.40      254.87     28.99 o 
   6  12   1      496.27      570.33     60.45 o 
   7  12   1      151.51      146.18     14.10 o 
   8  12   1      249.64      247.16     18.57 o 
  -2  13   1      344.31      379.76     35.69 o 
  -1  13   1      128.25      141.34     33.91 o 
   0  13   1      186.12      199.90     35.59 o 
   1  13   1      545.11      546.76     36.66 o 
   2  13   1        0.41      -12.35     25.60 o 
   3  13   1      415.20      425.91     48.55 o 
   4  13   1      168.19      191.75     41.77 o 
   5  13   1        7.22       30.38     30.77 o 
   6  13   1      351.85      434.28     37.55 o 
   7  13   1      231.09      230.57     54.72 o 
   0  14   1       43.06       30.72     22.72 o 
   1  14   1      766.18      771.28     45.47 o 
   2  14   1      224.06      261.13     33.42 o 
   3  14   1      315.76      325.44     50.12 o 
   4  14   1     1054.33     1230.12     77.49 o 
   5  14   1       28.99       48.16     36.03 o 
  -5 -13   2      353.82      374.74     55.49 o 
  -4 -13   2        0.44       -2.55     23.86 o 
  -3 -13   2      104.20      104.83     39.27 o 
  -2 -13   2      223.84      239.41     32.70 o 
  -1 -13   2       35.75       61.86     24.86 o 
   0 -13   2      197.10      214.45     32.28 o 
  -7 -12   2      252.19      255.47     54.73 o 
  -6 -12   2       45.31       46.46     27.73 o 
  -5 -12   2      461.16      411.03     51.52 o 
  -4 -12   2      177.92      203.66     41.23 o 
  -3 -12   2      188.04      200.54     40.13 o 
  -2 -12   2      540.16      610.64     53.76 o 
  -1 -12   2      217.10      216.17     28.80 o 
   0 -12   2      221.96      254.41     37.39 o 
   1 -12   2      398.20      417.05    187.43 o 
   2 -12   2       52.23       53.96     23.56 o 
   3 -12   2      204.31      192.50     32.74 o 
  -8 -11   2      395.40      430.40     38.58 o 
  -7 -11   2      748.88      806.22     52.56 o 
  -6 -11   2        0.33      -16.38     29.84 o 
  -5 -11   2      434.79      509.28     60.15 o 
  -4 -11   2      439.90      474.96     47.13 o 
  -3 -11   2        0.17        4.73     20.03 o 
  -2 -11   2      534.61      584.56     75.84 o 
  -1 -11   2      602.49      657.41     41.80 o 
   0 -11   2       31.82       62.03     21.10 o 
   1 -11   2     1535.40     1589.93     52.31 o 
   2 -11   2      294.20      297.99     49.57 o 
   3 -11   2      135.75      132.96     43.76 o 
   4 -11   2      536.85      625.74     48.40 o 
  -9 -10   2      125.54       95.79     44.93 o 
  -8 -10   2        1.59       -8.75     17.49 o 
  -7 -10   2      411.92      446.54     33.39 o 
  -6 -10   2       73.02       57.66     24.60 o 
  -5 -10   2      271.04      298.36     43.30 o 
  -4 -10   2     1946.31     1971.45     52.59 o 
  -3 -10   2       23.49       20.45     21.85 o 
  -2 -10   2     1339.56     1444.66     89.84 o 
  -1 -10   2     1457.63     1536.49     64.37 o 
   0 -10   2       66.93       48.84     22.30 o 
   1 -10   2      976.02     1024.33     63.03 o 
   2 -10   2      672.85      699.89     35.68 o 
   3 -10   2        6.06       -0.18     13.47 o 
   4 -10   2      764.18      733.32     53.93 o 
   5 -10   2      338.16      337.32     47.82 o 
  -9  -9   2      209.25      182.31     36.10 o 
  -8  -9   2      106.09      145.18     25.73 o 
  -7  -9   2      524.70      585.25     39.80 o 
  -6  -9   2      489.32      447.13     35.36 o 
  -5  -9   2        5.18       17.46     17.92 o 
  -4  -9   2     2065.07     2094.08     57.23 o 
  -3  -9   2     1401.03     1267.38     50.15 o 
  -2  -9   2      303.48      360.68     33.70 o 
  -1  -9   2     2389.63     2506.41     76.09 o 
   0  -9   2      379.57      453.58     30.38 o 
   1  -9   2      649.98      677.56     36.73 o 
   2  -9   2     1090.19     1153.06     65.10 o 
   3  -9   2       16.29        8.01      9.84 o 
   4  -9   2      311.25      260.28     20.05 o 
   5  -9   2      748.23      691.71     54.53 o 
   6  -9   2        0.47       12.99     26.74 o 
 -10  -8   2       55.36       55.30     29.46 o 
  -9  -8   2      645.57      670.33     46.17 o 
  -8  -8   2      182.23      194.26     25.66 o 
  -7  -8   2      566.92      540.77     30.50 o 
  -6  -8   2      345.88      361.64     30.21 o 
  -5  -8   2       18.55       28.43     17.14 o 
  -4  -8   2       21.47       30.06     21.88 o 
  -3  -8   2      285.38      302.68     47.01 o 
  -2  -8   2       46.51       43.23     18.98 o 
  -1  -8   2     1118.32     1071.36     44.61 o 
   0  -8   2     1727.80     1739.31     40.46 o 
   1  -8   2      214.16      261.68     32.59 o 
   2  -8   2     2186.85     2101.99     33.72 o 
   3  -8   2      611.14      591.75     62.12 o 
   4  -8   2       52.36       50.78     12.01 o 
   5  -8   2      553.19      568.12     34.53 o 
   6  -8   2        0.45        9.46     15.39 o 
   7  -8   2       84.33       72.95     22.87 o 
 -10  -7   2        0.09      -15.84     36.05 o 
  -9  -7   2      613.68      604.76     36.77 o 
  -8  -7   2      596.96      657.10     33.89 o 
  -7  -7   2      144.63      139.82     24.69 o 
  -6  -7   2     1349.03     1286.22     43.33 o 
  -5  -7   2      212.83      206.67     18.86 o 
  -4  -7   2        7.28       -1.70     10.35 o 
  -3  -7   2     3520.96     3672.82     59.79 o 
  -2  -7   2       53.12       86.77      9.81 o 
  -1  -7   2     2213.02     2243.61     80.58 o 
   0  -7   2     1716.49     1780.53     53.70 o 
   1  -7   2       56.56       83.03     14.27 o 
   2  -7   2     1108.35     1044.22     34.51 o 
   3  -7   2      977.30      982.76     25.14 o 
   4  -7   2       10.78       12.27      6.98 o 
   5  -7   2      640.64      682.67     22.25 o 
   6  -7   2      345.01      336.42     29.37 o 
   7  -7   2      283.10      279.32     64.04 o 
   8  -7   2      257.03      275.85     40.35 o 
 -11  -6   2      275.42      289.62     36.99 o 
 -10  -6   2       41.63       54.20     28.00 o 
  -9  -6   2      340.83      437.36     39.23 o 
  -8  -6   2      488.34      530.64     30.10 o 
  -7  -6   2       35.79       51.92     25.70 o 
  -6  -6   2     1266.52     1269.12     34.31 o 
  -5  -6   2      642.58      686.14     28.83 o 
  -4  -6   2        9.74       18.85     12.37 o 
  -3  -6   2     6313.86     6315.05     88.21 o 
  -2  -6   2      540.25      536.16     23.22 o 
  -1  -6   2      816.98      814.60     14.49 o 
   0  -6   2     1150.92     1217.99     56.29 o 
   1  -6   2      469.51      503.63      8.65 o 
   2  -6   2     1914.17     1941.24     32.06 o 
   3  -6   2     1870.99     1765.05     28.21 o 
   4  -6   2       13.09        8.67      6.65 o 
   5  -6   2      737.52      709.66     35.43 o 
   6  -6   2      846.95      889.07     36.04 o 
   7  -6   2        9.44       11.41     15.84 o 
   8  -6   2      177.48      201.05     30.10 o 
   9  -6   2      115.19      127.83     30.92 o 
 -11  -5   2      382.15      259.04    193.97 o 
 -10  -5   2      247.30      255.62     50.24 o 
  -9  -5   2      332.24      295.13     45.37 o 
  -8  -5   2     3367.99     3115.88     74.41 o 
  -7  -5   2      364.29      376.99     23.51 o 
  -6  -5   2     1757.26     1734.67     38.83 o 
  -5  -5   2     3075.69     3073.16     50.82 o 
  -4  -5   2        1.38       -2.03      8.33 o 
  -3  -5   2     3184.09     3372.52     54.56 o 
  -2  -5   2     3576.25     3689.31     52.11 o 
  -1  -5   2     1333.68     1337.58     18.17 o 
   0  -5   2     2482.62     2461.24     54.98 o 
   1  -5   2     2885.30     3026.34     33.56 o 
   2  -5   2      251.41      239.91      7.89 o 
   3  -5   2     3228.55     3284.52     66.44 o 
   4  -5   2      455.13      473.95     25.06 o 
   5  -5   2      353.89      337.33     34.04 o 
   6  -5   2     1756.23     1676.73     59.05 o 
   7  -5   2        5.42       25.01     16.74 o 
   8  -5   2      402.20      420.76     34.40 o 
   9  -5   2      329.13      392.12     37.25 o 
 -10  -4   2      636.61      758.47     97.67 o 
  -9  -4   2      209.89      207.45     40.81 o 
  -8  -4   2     1208.97     1217.49     59.21 o 
  -7  -4   2      580.10      587.50     31.61 o 
  -6  -4   2       59.35       53.78     20.05 o 
  -5  -4   2     3509.94     3461.10     59.30 o 
  -4  -4   2     2639.90     2577.99     51.72 o 
  -3  -4   2      970.00      917.66     23.94 o 
  -2  -4   2     4449.40     4658.51     65.03 o 
  -1  -4   2      801.65      854.46     12.57 o 
   0  -4   2     1613.12     1575.25     19.25 o 
   1  -4   2     3735.14     3737.02     51.75 o 
   2  -4   2      274.56      280.59     17.28 o 
   3  -4   2     2948.43     2992.95     97.93 o 
   4  -4   2     1035.91     1068.47     32.14 o 
   5  -4   2      218.28      243.56     26.02 o 
   6  -4   2     1146.81     1095.39     42.03 o 
   7  -4   2       70.18       70.79     18.89 o 
   8  -4   2       77.74       77.97     21.84 o 
   9  -4   2      205.12      243.63     31.20 o 
  10  -4   2       50.82       62.54     31.51 o 
  -9  -3   2        1.00       11.75     20.47 o 
  -8  -3   2      798.10      764.94     43.66 o 
  -7  -3   2     1177.43     1131.51     57.74 o 
  -6  -3   2        2.40        0.06      7.16 o 
  -5  -3   2     2172.19     1896.28     39.90 o 
  -4  -3   2      634.00      534.07     19.91 o 
  -3  -3   2        6.66       29.47      7.56 o 
  -2  -3   2     2118.77     1915.70     30.21 o 
  -1  -3   2     2939.66     2898.06     38.63 o 
   0  -3   2     2636.53     2684.20     33.74 o 
   1  -3   2     2138.35     2059.65     25.90 o 
   2  -3   2      103.44       94.85     10.39 o 
   3  -3   2     3912.15     3574.98    102.78 o 
   4  -3   2     1189.22     1094.08     82.02 o 
   5  -3   2        7.18        2.24     13.83 o 
   6  -3   2      682.86      659.06     32.29 o 
   7  -3   2      282.74      255.76     27.83 o 
   8  -3   2       67.66       57.60     23.21 o 
   9  -3   2      220.49      279.07     30.96 o 
  10  -3   2      116.16      114.46     29.07 o 
 -11  -2   2       55.19       14.59     19.65 o 
  -9  -2   2       43.44       50.41     25.71 o 
  -8  -2   2      435.06      460.51     27.55 o 
  -7  -2   2      710.69      779.65     29.64 o 
  -6  -2   2     1184.54     1212.21     35.02 o 
  -5  -2   2     1431.04     1412.52     37.98 o 
  -4  -2   2     5957.26     6119.40     97.08 o 
  -3  -2   2     3169.74     3188.19     41.27 o 
  -2  -2   2    13044.89    13419.57    163.51 o 
  -1  -2   2     1371.29     1363.45     29.35 o 
   0  -2   2     1527.40     1575.43     16.35 o 
   1  -2   2       34.31       59.20      5.63 o 
   2  -2   2     1540.26     1519.55     24.66 o 
   3  -2   2     1327.90     1543.49     37.41 o 
   4  -2   2     3195.20     3048.10     51.11 o 
   5  -2   2       61.06       69.01     15.32 o 
   6  -2   2      820.73      877.47     70.67 o 
   7  -2   2     1104.40     1055.99     42.30 o 
   8  -2   2       19.70       51.99     18.47 o 
   9  -2   2      290.31      318.42     31.06 o 
  10  -2   2      263.52      295.11     42.62 o 
 -11  -1   2        1.66       -5.82     17.60 o 
 -10  -1   2      465.08      480.59     49.35 o 
  -9  -1   2       28.64       19.21     16.13 o 
  -8  -1   2        0.78        3.76     15.33 o 
  -7  -1   2     1150.96     1086.86     64.03 o 
  -6  -1   2      438.84      367.78     23.08 o 
  -5  -1   2     1746.61     1580.90     60.25 o 
  -4  -1   2     5914.14     6114.96     77.38 o 
  -3  -1   2       72.94       80.62     10.50 o 
  -2  -1   2      153.72      142.35      9.02 o 
  -1  -1   2    11254.83    11236.75    124.46 o 
   0  -1   2      921.95      920.04     10.92 o 
   1  -1   2     1651.66     1632.89     16.39 o 
   2  -1   2     1449.35     1287.55     25.65 o 
   3  -1   2     2055.72     2071.94     31.78 o 
   4  -1   2    10385.57     9891.97    134.76 o 
   5  -1   2      246.72      229.36     19.84 o 
   6  -1   2       56.21       44.54     22.55 o 
   7  -1   2     1729.48     1757.43     64.69 o 
   8  -1   2      660.81      723.48     37.36 o 
   9  -1   2      111.67      138.56     24.63 o 
  10  -1   2      478.12      589.72     63.94 o 
  11  -1   2        0.15       -6.55     20.03 o 
 -11   0   2       69.91       37.84     47.45 o 
 -10   0   2      602.47      601.75     53.92 o 
  -9   0   2     2142.48     2251.54     58.21 o 
  -8   0   2        0.17       15.07     14.09 o 
  -7   0   2     3952.46     3942.36     91.12 o 
  -6   0   2     2786.71     2830.28     59.25 o 
  -5   0   2      115.03      139.38     13.33 o 
  -4   0   2     4816.81     4987.43     70.99 o 
  -3   0   2      142.63      131.25     10.35 o 
  -2   0   2      329.50      333.93     19.02 o 
  -1   0   2    14635.61    16208.35    338.70 o 
   0   0   2     1037.26     1018.29     15.12 o 
   1   0   2      500.38      541.21      8.46 o 
   2   0   2    21292.33    22765.53    485.11 o 
   3   0   2      853.05      782.05     23.13 o 
   4   0   2     2787.78     2849.99     56.02 o 
   5   0   2     1481.92     1510.21     36.67 o 
   6   0   2       16.44       15.71     11.46 o 
   7   0   2     1771.45     1772.76     51.79 o 
   8   0   2     2156.46     2238.11     63.41 o 
   9   0   2      278.91      269.86     49.22 o 
  10   0   2      977.50     1061.48     58.32 o 
  11   0   2      373.19      420.13     40.13 o 
 -11   1   2      304.68      354.46     51.11 o 
 -10   1   2       16.71        8.06     16.98 o 
  -9   1   2      245.51      313.40     28.37 o 
  -8   1   2        4.89        2.79     19.12 o 
  -7   1   2      233.39      249.01     21.53 o 
  -6   1   2     1255.85     1195.99     49.21 o 
  -5   1   2      181.68      165.25     13.79 o 
  -4   1   2     3300.08     3254.04     63.21 o 
  -3   1   2     1101.05     1021.13     31.34 o 
  -2   1   2      334.21      331.72     12.96 o 
  -1   1   2        6.21       37.86     15.87 o 
   0   1   2     4354.84     5022.19    131.37 o 
   1   1   2     1796.63     1743.96     14.72 o 
   2   1   2     3573.74     3529.83     47.76 o 
   3   1   2     3766.08     3298.21     72.74 o 
   4   1   2     4455.95     4296.29    127.70 o 
   5   1   2     1945.51     1974.08     36.54 o 
   6   1   2      248.61      262.56     18.97 o 
   7   1   2     1169.04     1199.12     49.96 o 
   8   1   2     2185.71     2174.12     82.30 o 
   9   1   2       17.42       21.27     24.14 o 
  10   1   2      268.75      321.62     38.78 o 
  11   1   2      393.92      409.74     53.53 o 
 -10   2   2       15.11       34.19     21.07 o 
  -9   2   2      105.75      167.02     27.26 o 
  -8   2   2      292.58      270.41     28.85 o 
  -7   2   2        1.15       12.59     15.92 o 
  -6   2   2     1860.37     1831.69     56.09 o 
  -5   2   2      674.42      622.98     24.79 o 
  -4   2   2     3437.27     3614.02     82.59 o 
  -3   2   2     9660.25     9543.67    114.89 o 
  -2   2   2     2123.30     2037.05     31.68 o 
  -1   2   2     2782.78     2731.98     33.45 o 
   0   2   2      776.01      851.56     19.94 o 
   1   2   2      915.35      930.05     10.71 o 
   2   2   2     3411.89     3530.19     41.70 o 
   3   2   2     2857.60     2724.45     43.20 o 
   4   2   2      559.15      560.64     20.49 o 
   5   2   2     2831.03     2786.35     44.42 o 
   6   2   2     2309.22     2333.05     50.95 o 
   7   2   2       78.15       86.76     19.98 o 
   8   2   2     2198.04     2075.79     51.03 o 
   9   2   2      265.33      286.45     38.30 o 
  10   2   2      480.34      550.35     50.49 o 
  11   2   2      212.88      232.99     46.65 o 
 -10   3   2        1.15       12.87     19.17 o 
  -9   3   2      103.41      109.85     27.90 o 
  -8   3   2      230.25      228.40     24.35 o 
  -7   3   2       81.07       80.82     17.30 o 
  -6   3   2      480.69      456.29     23.07 o 
  -5   3   2      341.07      298.65     17.30 o 
  -4   3   2      318.88      300.75     28.40 o 
  -3   3   2      332.31      247.32     12.63 o 
  -2   3   2       53.92       60.20      9.54 o 
  -1   3   2      177.83      173.15     10.97 o 
   0   3   2    17559.10    18871.07    333.88 o 
   1   3   2     2087.77     2049.75     18.16 o 
   2   3   2     5650.57     5510.55     53.17 o 
   3   3   2     1090.02     1071.82     20.42 o 
   4   3   2        4.15        2.27      9.56 o 
   5   3   2     1966.71     1820.05     33.17 o 
   6   3   2      292.79      297.86     22.75 o 
   7   3   2        3.90        3.70     13.17 o 
   8   3   2     2065.86     2027.53     59.00 o 
   9   3   2      414.88      402.69     40.65 o 
  10   3   2      111.37       77.52     31.76 o 
  11   3   2      228.88      230.47     32.25 o 
 -10   4   2       72.11       89.15     31.10 o 
  -9   4   2       29.52       30.91     19.44 o 
  -8   4   2      541.70      540.71     32.41 o 
  -7   4   2       24.70       18.35     20.43 o 
  -6   4   2      880.45      855.92     43.99 o 
  -5   4   2      718.09      680.34     24.00 o 
  -4   4   2        1.43       -2.21     10.65 o 
  -3   4   2     1416.41     1345.51     25.27 o 
  -2   4   2     6923.20     7013.90     84.69 o 
  -1   4   2      528.03      551.76     20.51 o 
   0   4   2    12890.52    14198.76    160.59 o 
   1   4   2     5911.37     6163.41     47.74 o 
   2   4   2     1545.77     1622.99     18.76 o 
   3   4   2    11342.58    10925.41    292.97 o 
   4   4   2     1845.17     1789.53     44.95 o 
   5   4   2     2242.33     2170.70     37.20 o 
   6   4   2     1398.70     1295.21     36.53 o 
   7   4   2        0.41       -1.45      9.92 o 
   8   4   2     1028.95     1018.17     49.92 o 
   9   4   2      606.68      633.20     46.60 o 
  10   4   2       47.67       45.29     29.35 o 
  11   4   2      262.72      269.98     34.58 o 
  -9   5   2        8.42        4.20     15.98 o 
  -8   5   2      840.54      782.03     38.15 o 
  -7   5   2      697.15      639.36     31.50 o 
  -6   5   2      248.92      258.33     21.27 o 
  -5   5   2     1922.09     1895.04     40.06 o 
  -4   5   2      331.61      335.03     17.04 o 
  -3   5   2     3038.96     2923.11     43.59 o 
  -2   5   2     6437.88     6537.11    116.62 o 
  -1   5   2       94.66      117.65     22.73 o 
   0   5   2     6869.05     7550.29     84.67 o 
   1   5   2    20110.07    22610.47    205.83 o 
   2   5   2      229.51      210.64      8.93 o 
   3   5   2     3924.94     4059.57     65.09 o 
   4   5   2     2889.37     2794.57     41.76 o 
   5   5   2      425.51      391.60     21.41 o 
   6   5   2     3230.23     3264.74     54.76 o 
   7   5   2      704.38      685.39     33.05 o 
   8   5   2      759.88      679.38     36.80 o 
   9   5   2     1358.17     1345.56     53.76 o 
  10   5   2        2.41       -0.77     17.40 o 
  11   5   2      140.87      143.27     41.65 o 
  -9   6   2       53.66       48.81     34.08 o 
  -8   6   2      277.43      321.09     36.50 o 
  -7   6   2      412.78      395.80     28.62 o 
  -6   6   2       45.73       57.34     26.60 o 
  -5   6   2     1477.93     1473.52     42.87 o 
  -4   6   2     1008.08     1009.52     51.13 o 
  -3   6   2      412.70      369.48     39.51 o 
  -2   6   2     3266.65     3162.12     83.85 o 
  -1   6   2     1630.64     1611.80     40.27 o 
   0   6   2     2179.16     2130.15     25.53 o 
   1   6   2     9192.39     9555.86    187.97 o 
   2   6   2        1.38        9.94      5.08 o 
   3   6   2     1418.56     1397.30     22.51 o 
   4   6   2     5750.76     5716.39     91.43 o 
   5   6   2       67.93       73.62     14.98 o 
   6   6   2     2869.23     2884.23     52.27 o 
   7   6   2      480.32      450.69     30.04 o 
   8   6   2      217.51      227.12     27.76 o 
   9   6   2      364.50      346.78     29.97 o 
  10   6   2      160.20      202.95     34.75 o 
  11   6   2       51.01       43.39     34.17 o 
  -8   7   2       76.98       83.36     24.15 o 
  -7   7   2     1039.12      926.06     40.02 o 
  -6   7   2      450.00      466.96     33.83 o 
  -5   7   2     1437.66     1358.61     37.22 o 
  -4   7   2     3194.81     3175.56    108.57 o 
  -3   7   2      229.59      266.48     24.93 o 
  -2   7   2     5073.33     5059.54    103.53 o 
  -1   7   2      942.17     1033.37     16.52 o 
   0   7   2      174.04      211.05      5.99 o 
   1   7   2     2999.67     3045.58     82.41 o 
   2   7   2       77.41       79.80      6.76 o 
   3   7   2      214.59      206.30      9.10 o 
   4   7   2     1261.38     1211.06     19.31 o 
   5   7   2     2592.77     2524.46     52.07 o 
   6   7   2      460.19      398.00     22.55 o 
   7   7   2     1365.24     1375.25     44.69 o 
   8   7   2       97.00       94.90     24.50 o 
   9   7   2      319.24      369.06     30.35 o 
  10   7   2      329.10      356.43     34.07 o 
  11   7   2       61.48       73.40     27.38 o 
  -8   8   2       42.37        7.79     18.40 o 
  -7   8   2      735.44      777.74     39.97 o 
  -6   8   2      165.58      205.42     35.38 o 
  -5   8   2       12.69       -1.72     26.07 o 
  -4   8   2      139.70      134.85     25.16 o 
  -3   8   2       69.26       82.78     21.69 o 
  -2   8   2      220.37      234.29     24.98 o 
  -1   8   2     2220.19     2304.97     26.16 o 
   0   8   2       42.51       41.79     16.50 o 
   1   8   2     5412.09     5536.18    135.83 o 
   2   8   2     1726.78     1767.46     24.61 o 
   3   8   2       14.06       14.58      4.08 o 
   4   8   2      107.87      120.69      8.05 o 
   5   8   2      458.14      413.33     21.78 o 
   6   8   2      507.61      526.07     25.73 o 
   7   8   2      144.89      160.76     20.70 o 
   8   8   2       18.48        7.29     16.85 o 
   9   8   2       46.58       34.84     19.86 o 
  10   8   2      703.92      705.02     42.87 o 
  11   8   2       55.61       32.65     24.63 o 
  -7   9   2      606.73      613.24     93.39 o 
  -6   9   2      607.65      503.87     77.22 o 
  -5   9   2      200.70      193.41     33.60 o 
  -4   9   2     1899.67     1817.64     64.83 o 
  -3   9   2     1534.16     1421.17     78.56 o 
  -2   9   2       11.38       13.99      6.41 o 
  -1   9   2     2654.67     2778.16     71.18 o 
   0   9   2      348.85      347.26     21.03 o 
   1   9   2      645.74      634.57     53.30 o 
   2   9   2     2431.92     2300.68     63.98 o 
   3   9   2      120.68      129.12     10.08 o 
   4   9   2      953.00      959.85     28.94 o 
   5   9   2     3148.82     3031.65     51.37 o 
   6   9   2        0.36        8.30      7.54 o 
   7   9   2      518.70      547.43     68.17 o 
   8   9   2      332.03      324.57     28.73 o 
   9   9   2       11.23       24.57     23.71 o 
  10   9   2      413.60      447.00     46.10 o 
  -6  10   2      711.01      776.67     59.72 o 
  -5  10   2       95.78       67.53     29.79 o 
  -4  10   2      590.69      506.86     43.47 o 
  -3  10   2     1367.84     1291.37     24.00 o 
  -2  10   2      112.87       94.41      9.26 o 
  -1  10   2     1173.47     1216.46     36.95 o 
   0  10   2      403.65      492.63     38.22 o 
   1  10   2      358.79      377.51     33.05 o 
   2  10   2      615.83      683.89     39.62 o 
   3  10   2      416.67      368.30     26.07 o 
   4  10   2      569.57      544.36     26.30 o 
   5  10   2     2798.00     2645.20     57.78 o 
   6  10   2      502.03      521.04     17.54 o 
   7  10   2      822.26      794.08     40.39 o 
   8  10   2      507.68      556.73     60.59 o 
   9  10   2       63.05       66.39     23.82 o 
  10  10   2      262.16      382.14     37.93 o 
  -5  11   2      182.34      175.88     39.71 o 
  -4  11   2      104.98       98.99     30.59 o 
  -3  11   2      503.19      537.06     32.87 o 
  -2  11   2      211.25      243.46     25.32 o 
  -1  11   2      585.35      611.69     31.75 o 
   0  11   2     1593.02     1565.70     52.56 o 
   1  11   2      191.12      201.76     32.10 o 
   2  11   2     1608.49     1515.78     88.31 o 
   3  11   2     2267.98     2248.83     75.09 o 
   4  11   2       61.38       55.78     14.43 o 
   5  11   2      782.96      733.37     45.62 o 
   6  11   2      334.07      325.81     19.18 o 
   7  11   2      237.82      215.83     32.13 o 
   8  11   2      689.14      693.01     43.67 o 
   9  11   2      282.67      276.01     23.64 o 
  -4  12   2        7.99       22.41     20.43 o 
  -3  12   2      586.18      577.37     51.08 o 
  -2  12   2      291.65      312.34     45.16 o 
  -1  12   2       90.06      109.10     22.92 o 
   0  12   2      389.97      482.75     31.61 o 
   1  12   2       89.20      107.01     21.72 o 
   2  12   2      366.02      476.93     68.25 o 
   3  12   2      704.90      785.48     50.27 o 
   4  12   2       14.58       27.35     24.75 o 
   5  12   2      659.96      650.08     36.36 o 
   6  12   2      855.22      739.44     72.13 o 
   7  12   2        9.13        9.48     11.66 o 
   8  12   2      531.03      545.88     54.55 o 
  -3  13   2      179.08      174.32     30.45 o 
  -2  13   2      229.41      213.71     29.65 o 
  -1  13   2        0.38       12.72     23.72 o 
   0  13   2      467.11      484.78     42.27 o 
   1  13   2      285.75      321.37     30.65 o 
   2  13   2       24.61       32.61     27.46 o 
   3  13   2      692.15      746.62     55.42 o 
   4  13   2       50.42       30.39     28.10 o 
   5  13   2      238.31      234.65     43.28 o 
   6  13   2      395.04      382.39     42.51 o 
   7  13   2        7.59       -0.60     17.35 o 
  -1  14   2       34.40       45.28     23.86 o 
   0  14   2      271.53      270.08     33.25 o 
   1  14   2      394.21      441.32     36.69 o 
   2  14   2        7.43        9.60     26.31 o 
   3  14   2      713.15      855.60     63.71 o 
   4  14   2      525.33      596.02     59.84 o 
   5  14   2       83.51      139.50     42.68 o 
  -2 -13   3       84.90       79.90     26.70 o 
  -6 -12   3      152.73       60.12     69.03 o 
  -5 -12   3      393.56      445.47     85.37 o 
  -4 -12   3       53.11       63.48     33.95 o 
  -3 -12   3      533.84      639.47     56.73 o 
  -2 -12   3      295.97      323.92     47.09 o 
  -1 -12   3        1.24      -17.36     27.39 o 
   0 -12   3      337.19      380.20     42.56 o 
   1 -12   3      134.90      116.85     27.25 o 
   2 -12   3       94.79       73.40     26.42 o 
  -7 -11   3      341.76      390.27     35.68 o 
  -6 -11   3      138.95      133.77     26.95 o 
  -5 -11   3     1104.68      932.24    628.71 o 
  -4 -11   3       60.75       67.98     31.30 o 
  -3 -11   3      384.46      455.90     46.82 o 
  -2 -11   3      313.22      344.69     43.24 o 
  -1 -11   3      121.72      136.31     28.63 o 
   0 -11   3      428.49      421.15     57.28 o 
   1 -11   3      762.83      854.21     63.76 o 
   2 -11   3        0.01        5.69     20.46 o 
   3 -11   3      435.89      427.34     36.97 o 
   4 -11   3      272.10      267.27     34.74 o 
  -8 -10   3       54.39       42.85     36.20 o 
  -7 -10   3      412.35      429.76     33.77 o 
  -6 -10   3       20.72       18.65     17.22 o 
  -5 -10   3      723.64      740.75     43.42 o 
  -4 -10   3      636.12      532.27     68.77 o 
  -3 -10   3      186.15      140.75     31.09 o 
  -2 -10   3     1180.68     1260.94     89.68 o 
  -1 -10   3      167.23      143.56     32.16 o 
   0 -10   3      502.40      491.84     30.65 o 
   1 -10   3      438.54      482.84     31.39 o 
   2 -10   3       11.35       39.35     18.99 o 
   3 -10   3       96.31       93.94     30.04 o 
   4 -10   3      462.69      487.49     36.95 o 
   5 -10   3       16.27       27.29     29.77 o 
  -9  -9   3       77.90      103.84     26.80 o 
  -8  -9   3       53.74       54.58     26.86 o 
  -7  -9   3      561.70      596.49     41.16 o 
  -6  -9   3        2.29       14.74     16.33 o 
  -5  -9   3     1381.65     1388.20     43.02 o 
  -4  -9   3     1166.62     1132.15     45.15 o 
  -3  -9   3        7.69       11.39     11.57 o 
  -2  -9   3      967.65      920.48     72.25 o 
  -1  -9   3     2113.56     2128.31     71.31 o 
   0  -9   3       83.02       87.85     22.06 o 
   1  -9   3      973.46     1013.05     43.24 o 
   2  -9   3      487.81      495.73     34.75 o 
   3  -9   3      149.32      203.01     31.35 o 
   4  -9   3      877.78      902.60     55.17 o 
   5  -9   3      155.25      142.20     37.25 o 
   6  -9   3      207.50      186.79     43.25 o 
 -10  -8   3       67.81       35.89     32.61 o 
  -9  -8   3      211.11      225.33     34.80 o 
  -8  -8   3        1.64        5.31     16.68 o 
  -7  -8   3      961.18      939.10     37.79 o 
  -6  -8   3      284.92      329.41     40.09 o 
  -5  -8   3      187.72      162.50     20.10 o 
  -4  -8   3      141.35      140.94     37.30 o 
  -3  -8   3      247.06      237.87     25.96 o 
  -2  -8   3      199.34      182.65     19.76 o 
  -1  -8   3      675.17      722.34     39.29 o 
   0  -8   3       82.15       77.21     24.92 o 
   1  -8   3     1195.18     1300.25     43.58 o 
   2  -8   3      996.93      970.03     63.08 o 
   3  -8   3       26.17       13.95      7.83 o 
   4  -8   3      669.14      520.93     44.23 o 
   5  -8   3       88.68       73.26     11.35 o 
   6  -8   3       77.70       75.55     14.00 o 
   7  -8   3      149.46      132.51     24.38 o 
 -10  -7   3      243.17      245.64     32.57 o 
  -9  -7   3       88.41      102.16     23.69 o 
  -8  -7   3       76.98       67.25     24.22 o 
  -7  -7   3      339.91      329.27     29.69 o 
  -6  -7   3      499.77      506.67     26.30 o 
  -5  -7   3        3.70       -3.99     10.14 o 
  -4  -7   3     2140.62     2100.64     44.02 o 
  -3  -7   3     2679.70     2701.26     56.40 o 
  -2  -7   3      448.42      445.05     11.88 o 
  -1  -7   3     4287.46     4284.32     96.64 o 
   0  -7   3      774.29      784.38     37.10 o 
   1  -7   3      931.11      961.33     34.74 o 
   2  -7   3     1939.34     1868.44     93.65 o 
   3  -7   3      569.40      501.11     27.37 o 
   4  -7   3      312.04      309.72     13.77 o 
   5  -7   3      769.94      741.20     49.66 o 
   6  -7   3       92.77       93.20     23.32 o 
   7  -7   3      456.20      414.73     27.59 o 
   8  -7   3      233.81      168.34     36.92 o 
 -10  -6   3       37.35       42.33     22.39 o 
  -9  -6   3      246.32      295.69     35.63 o 
  -8  -6   3      499.18      477.88     46.51 o 
  -7  -6   3       63.92       66.05     16.78 o 
  -6  -6   3     1216.56     1230.36     34.27 o 
  -5  -6   3        0.92       -1.15     10.64 o 
  -4  -6   3     1197.35     1169.80     66.32 o 
  -3  -6   3     1445.52     1446.90     41.39 o 
  -2  -6   3      174.93      189.73     13.00 o 
  -1  -6   3     4443.75     4460.95     52.20 o 
   0  -6   3     1168.22     1102.26     38.67 o 
   1  -6   3       29.25       38.40      3.53 o 
   2  -6   3     1074.38     1050.39     52.41 o 
   3  -6   3      353.41      374.72     26.31 o 
   4  -6   3       35.92       39.22     12.07 o 
   5  -6   3     2218.76     2147.78     66.19 o 
   6  -6   3       77.34       54.47     11.84 o 
   7  -6   3      336.28      339.90     20.62 o 
   8  -6   3      402.79      375.68     48.27 o 
 -11  -5   3      349.43      418.29     48.12 o 
 -10  -5   3        4.66        1.28     16.90 o 
  -9  -5   3     1015.92      975.66     47.72 o 
  -8  -5   3      592.79      492.47     33.89 o 
  -7  -5   3      119.77       93.98     18.08 o 
  -6  -5   3     2733.83     2514.20     56.14 o 
  -5  -5   3      553.25      540.14     25.43 o 
  -4  -5   3      180.47      193.60     17.02 o 
  -3  -5   3     3560.21     3568.46     57.75 o 
  -2  -5   3      794.16      764.95     20.36 o 
  -1  -5   3     3524.14     3668.56     62.64 o 
   0  -5   3     7791.02     8102.14     98.43 o 
   1  -5   3      374.84      439.79     23.10 o 
   2  -5   3     5099.37     5401.79     69.59 o 
   3  -5   3     3643.74     3596.40     49.76 o 
   4  -5   3        0.16        1.82      7.59 o 
   5  -5   3      995.35      985.81     37.05 o 
   6  -5   3      437.31      395.65     26.50 o 
   7  -5   3       39.61       29.31     17.64 o 
   8  -5   3      575.44      643.91     57.40 o 
   9  -5   3      117.15       94.29     46.11 o 
 -11  -4   3      360.38      307.82    201.74 o 
 -10  -4   3      182.52      197.20     34.28 o 
  -9  -4   3      558.70      581.93     41.54 o 
  -8  -4   3     1118.24     1110.60     44.05 o 
  -7  -4   3      124.79      112.19     22.35 o 
  -6  -4   3     1596.60     1611.37     36.58 o 
  -5  -4   3      833.90      784.94     32.17 o 
  -4  -4   3      217.17      243.15     16.06 o 
  -3  -4   3     1181.72     1142.40     23.19 o 
  -2  -4   3     6171.86     6383.86     80.92 o 
  -1  -4   3     1302.44     1272.73     17.42 o 
   0  -4   3     3650.56     3722.74    114.51 o 
   1  -4   3      345.89      356.85     11.39 o 
   2  -4   3      322.04      271.88     14.09 o 
   3  -4   3     3124.33     3182.94     38.88 o 
   4  -4   3      570.91      576.28     15.08 o 
   5  -4   3      781.29      772.34     54.05 o 
   6  -4   3     1136.36     1190.50     37.05 o 
   7  -4   3       12.21       -3.62     12.52 o 
   8  -4   3      171.95      193.07     33.05 o 
   9  -4   3      212.61      221.17     50.67 o 
 -11  -3   3       69.41       25.71     53.38 o 
 -10  -3   3      265.44      221.95    156.45 o 
  -9  -3   3      153.05      205.86     42.88 o 
  -8  -3   3     1311.97     1375.81     47.18 o 
  -7  -3   3      920.60      825.50     29.37 o 
  -6  -3   3      520.49      457.98     25.71 o 
  -5  -3   3     1435.27     1268.58     44.33 o 
  -4  -3   3      273.59      289.99     29.64 o 
  -3  -3   3      165.24      107.45     11.23 o 
  -2  -3   3      742.08      699.24     18.64 o 
  -1  -3   3     1764.55     1883.69     23.88 o 
   0  -3   3     2099.36     2010.80     27.10 o 
   1  -3   3     1084.77     1076.95     22.67 o 
   2  -3   3      159.88      160.21     10.75 o 
   3  -3   3     2466.90     2450.99     31.26 o 
   4  -3   3     1021.08     1022.34     25.72 o 
   5  -3   3      367.57      346.88     19.80 o 
   6  -3   3      234.24      224.90     20.66 o 
   7  -3   3       19.73       12.79     22.93 o 
   8  -3   3      167.10      180.91     56.92 o 
   9  -3   3      182.40      197.00     36.33 o 
  10  -3   3        1.17        6.22     19.12 o 
 -11  -2   3      122.23       82.61     64.32 o 
 -10  -2   3      514.14      514.06     39.61 o 
  -9  -2   3        0.32      -21.93     21.93 o 
  -8  -2   3      807.90      841.41     38.88 o 
  -7  -2   3      220.81      246.05     23.56 o 
  -6  -2   3       46.36       41.70     13.89 o 
  -5  -2   3     4020.89     4035.77     73.97 o 
  -4  -2   3     4013.71     4291.98     67.99 o 
  -3  -2   3     1540.47     1568.36     40.13 o 
  -2  -2   3     8116.72     8198.08    104.46 o 
  -1  -2   3      911.41      954.26     23.93 o 
   0  -2   3     4227.51     4367.31     41.83 o 
   1  -2   3      392.08      390.27     10.94 o 
   2  -2   3       29.15       36.58      5.27 o 
   3  -2   3     2183.97     2093.15     25.49 o 
   4  -2   3     1414.83     1527.37     55.12 o 
   5  -2   3      340.28      310.62     18.20 o 
   6  -2   3     2138.01     2229.91     55.15 o 
   7  -2   3      289.03      304.89     24.06 o 
   8  -2   3      173.14      164.58     29.12 o 
   9  -2   3      261.56      299.98     51.09 o 
  10  -2   3       44.97       59.22     54.46 o 
 -11  -1   3       79.84        2.89     23.54 o 
 -10  -1   3      609.28      674.84     46.01 o 
  -9  -1   3       76.42       91.00     28.93 o 
  -8  -1   3      715.28      687.66     37.22 o 
  -7  -1   3      904.11      969.72     37.96 o 
  -6  -1   3      846.35      774.64     30.97 o 
  -5  -1   3     1456.04     1514.64     43.32 o 
  -4  -1   3     4161.84     4240.18     55.42 o 
  -3  -1   3      888.82      830.76     45.30 o 
  -2  -1   3     3566.56     3504.43     43.21 o 
  -1  -1   3      115.29      102.44      9.26 o 
   0  -1   3      329.19      343.78     14.18 o 
   1  -1   3      163.53      197.96      6.35 o 
   2  -1   3      612.22      664.07     13.39 o 
   3  -1   3     3437.08     3618.62     68.46 o 
   4  -1   3     2825.46     2644.72     46.36 o 
   5  -1   3      113.67      141.15     16.78 o 
   6  -1   3     2032.21     2054.46     43.58 o 
   7  -1   3      742.27      735.83     30.88 o 
   8  -1   3        1.85        6.85     13.34 o 
   9  -1   3      305.11      316.39     47.84 o 
  10  -1   3       66.52       55.15     23.64 o 
  11  -1   3       92.08      146.43     32.49 o 
 -11   0   3       41.78       -8.08     25.93 o 
 -10   0   3      757.95      779.54     39.98 o 
  -9   0   3      398.94      608.79    127.35 o 
  -8   0   3     3212.55     3114.72     87.37 o 
  -7   0   3     2016.65     2039.65     92.16 o 
  -6   0   3      667.79      624.74     23.37 o 
  -5   0   3      841.32      738.19     33.50 o 
  -4   0   3     6023.10     6173.16     77.82 o 
  -3   0   3      639.23      681.53     21.44 o 
  -2   0   3       91.96       89.73     11.52 o 
  -1   0   3    17242.50    18987.56    217.40 o 
   0   0   3      937.75      939.06     12.71 o 
   1   0   3    70447.13    76424.38    828.21 o 
   2   0   3    11340.01    11840.56    118.24 o 
   3   0   3     4385.70     4556.79     57.28 o 
   4   0   3     6699.11     7059.69     97.73 o 
   5   0   3       65.47       85.49     15.21 o 
   6   0   3      381.09      374.77     33.73 o 
   7   0   3     1114.16     1116.83     35.60 o 
   8   0   3       37.94       40.34     16.64 o 
   9   0   3      179.66      227.17     44.47 o 
  10   0   3     1067.96     1160.64     49.65 o 
  11   0   3       19.90      -27.42     27.60 o 
 -11   1   3       69.52       80.16     31.80 o 
 -10   1   3      310.86      383.00     32.90 o 
  -9   1   3      683.47      736.89     36.07 o 
  -8   1   3       39.93       41.60     16.10 o 
  -7   1   3      140.45      182.17     33.85 o 
  -6   1   3     1685.00     1741.32     42.97 o 
  -5   1   3      198.70      231.59     14.52 o 
  -4   1   3     8584.96     8736.66    127.10 o 
  -3   1   3      575.77      497.92     13.72 o 
  -2   1   3     1326.15     1150.60     66.95 o 
  -1   1   3      331.43      327.72     10.67 o 
   0   1   3      146.12      108.18     12.63 o 
   1   1   3     1495.10     1292.46     12.75 o 
   2   1   3     3764.78     3653.93     65.16 o 
   3   1   3      158.89      132.93     10.39 o 
   4   1   3     4439.41     4178.78     72.08 o 
   5   1   3     1875.91     1752.65     46.92 o 
   6   1   3      633.16      622.80     23.88 o 
   7   1   3     1565.41     1540.51     47.66 o 
   8   1   3      225.09      200.35     24.66 o 
   9   1   3      178.04      221.37     25.96 o 
  10   1   3      700.36      765.49     41.96 o 
  11   1   3        2.85       -4.25     18.16 o 
 -10   2   3      133.18      141.01     27.23 o 
  -9   2   3      259.22      313.72     28.52 o 
  -8   2   3       52.10       61.82     21.79 o 
  -7   2   3     1290.38     1403.76     44.17 o 
  -6   2   3     1103.29     1004.47     31.85 o 
  -5   2   3       39.46       33.80     12.48 o 
  -4   2   3    10351.03    10006.20    439.75 o 
  -3   2   3      258.08      236.88     21.83 o 
  -2   2   3     2322.33     2277.54     38.85 o 
  -1   2   3     2812.53     2804.22     42.45 o 
   0   2   3     2296.38     2392.70     24.07 o 
   1   2   3      630.03      570.48      9.80 o 
   2   2   3     1240.27     1324.52     16.26 o 
   3   2   3      266.84      219.21     16.51 o 
   4   2   3     3916.29     3955.51     80.68 o 
   5   2   3     3008.33     2856.44     59.73 o 
   6   2   3      150.60      149.81     19.69 o 
   7   2   3     1753.11     1685.84     40.98 o 
   8   2   3     1721.60     1782.74     76.25 o 
   9   2   3       22.99       27.79     17.29 o 
  10   2   3      347.58      400.52     33.05 o 
  11   2   3      149.69      201.72     45.73 o 
 -10   3   3       21.19       44.33     26.07 o 
  -9   3   3      522.07      573.10     34.65 o 
  -8   3   3      114.35      104.10     19.86 o 
  -7   3   3      474.29      458.59     39.98 o 
  -6   3   3      807.89      817.27    119.51 o 
  -5   3   3      466.67      417.72     23.10 o 
  -4   3   3     1090.47      997.98     34.09 o 
  -3   3   3      567.25      425.69     16.48 o 
  -2   3   3      657.10      685.02     14.17 o 
  -1   3   3      130.66      102.59      6.56 o 
   0   3   3      665.86      750.53     23.18 o 
   1   3   3       36.15       27.50      5.03 o 
   2   3   3     3182.30     3150.63     38.16 o 
   3   3   3      483.21      444.01     13.95 o 
   4   3   3      421.42      415.50     14.78 o 
   5   3   3     2069.25     1908.01     65.41 o 
   6   3   3       59.39       73.28     16.14 o 
   7   3   3      101.11       89.97     19.52 o 
   8   3   3     1396.00     1367.07     72.69 o 
   9   3   3      105.92      119.05     31.64 o 
  10   3   3      461.71      464.43     48.06 o 
  11   3   3      414.00      481.77     55.18 o 
 -10   4   3        0.84       -2.89     16.48 o 
  -9   4   3      170.05      213.15     27.46 o 
  -8   4   3      568.77      546.64     51.85 o 
  -7   4   3       14.64       17.29     15.95 o 
  -6   4   3     1177.20     1176.40     91.54 o 
  -5   4   3      313.69      290.61     20.20 o 
  -4   4   3     1300.14     1255.48     30.25 o 
  -3   4   3     6477.50     6724.60     96.42 o 
  -2   4   3      148.70      187.29     11.44 o 
  -1   4   3      959.71     1017.57     35.20 o 
   0   4   3     8829.61     8921.46    106.82 o 
   1   4   3      295.12      279.52      7.04 o 
   2   4   3     1966.26     1932.69     31.24 o 
   3   4   3     2052.68     1933.00     24.68 o 
   4   4   3       23.28       12.76      8.99 o 
   5   4   3     3390.42     3301.61     61.13 o 
   6   4   3     2257.44     2291.69     43.15 o 
   7   4   3       32.67       30.99     17.22 o 
   8   4   3     2982.44     2949.94    108.36 o 
   9   4   3      298.43      283.48     39.99 o 
  10   4   3      255.20      256.80     42.87 o 
  11   4   3      449.84      549.54     58.84 o 
  -9   5   3      279.19      289.48     36.16 o 
  -8   5   3      470.64      464.27     37.19 o 
  -7   5   3       32.78       29.42     15.62 o 
  -6   5   3      651.76      587.63     26.68 o 
  -5   5   3     1507.59     1426.80     48.72 o 
  -4   5   3       23.48       38.01     10.40 o 
  -3   5   3     3331.51     3431.01     53.68 o 
  -2   5   3     2501.73     2508.64     65.41 o 
  -1   5   3      131.15      133.55     12.97 o 
   0   5   3    12383.37    13633.08    162.04 o 
   1   5   3     9434.90    10344.94     89.41 o 
   2   5   3     9250.45     9892.33     97.16 o 
   3   5   3     6514.21     6433.12     63.33 o 
   4   5   3      162.85      173.37     19.10 o 
   5   5   3     1462.10     1441.41     29.88 o 
   6   5   3     2149.36     2119.58     48.01 o 
   7   5   3       14.86       10.57     11.91 o 
   8   5   3     1668.84     1612.82     44.43 o 
   9   5   3     1213.28     1277.43     75.48 o 
  10   5   3       52.73       52.29     32.65 o 
  11   5   3      648.06      703.82     63.87 o 
  -9   6   3        0.82        7.23     26.07 o 
  -8   6   3       83.31       76.95     21.67 o 
  -7   6   3      330.15      327.17     26.41 o 
  -6   6   3      576.29      583.41     27.25 o 
  -5   6   3      657.80      688.26     25.78 o 
  -4   6   3       36.58       27.64     17.45 o 
  -3   6   3     2852.86     2835.33     64.44 o 
  -2   6   3     2952.70     3008.78     62.47 o 
  -1   6   3      127.09      121.72      7.05 o 
   0   6   3      613.88      604.17     13.93 o 
   1   6   3     2233.89     2136.95     22.84 o 
   2   6   3      217.70      199.86     15.56 o 
   3   6   3     1680.69     1605.11     20.58 o 
   4   6   3     1937.64     1841.49     24.74 o 
   5   6   3      842.96      793.87     23.11 o 
   6   6   3     3785.23     3733.93     68.81 o 
   7   6   3      342.34      337.73     23.10 o 
   8   6   3     1512.02     1493.85     42.90 o 
   9   6   3      718.68      759.46     49.89 o 
  10   6   3       45.31       52.65     27.53 o 
  11   6   3      162.39      166.34     32.09 o 
  -8   7   3      214.80      217.19     33.83 o 
  -7   7   3      422.03      372.70     42.77 o 
  -6   7   3      106.53      115.42     31.11 o 
  -5   7   3      556.23      548.39     25.37 o 
  -4   7   3      433.55      455.88     31.85 o 
  -3   7   3     1071.24     1064.09     38.36 o 
  -2   7   3     3299.64     3353.45     92.12 o 
  -1   7   3      456.12      468.66     34.24 o 
   0   7   3     2644.48     2630.55     33.12 o 
   1   7   3     6378.52     6634.41    104.23 o 
   2   7   3      812.16      859.87     18.92 o 
   3   7   3     4808.71     4967.52     97.49 o 
   4   7   3     1348.14     1387.60     21.10 o 
   5   7   3       10.50       21.52      7.95 o 
   6   7   3     3301.96     3321.31     77.28 o 
   7   7   3      485.14      462.20     25.53 o 
   8   7   3       92.03       82.84     19.29 o 
   9   7   3      737.96      705.74     36.86 o 
  10   7   3       79.71       78.69     24.34 o 
  11   7   3       80.16       94.93     34.74 o 
  -8   8   3      153.90      153.31     28.44 o 
  -7   8   3      693.35      667.79     43.95 o 
  -6   8   3        0.04      -25.04     25.04 o 
  -5   8   3      250.05      332.02     33.90 o 
  -3   8   3      301.16      307.96     27.87 o 
  -2   8   3      687.61      759.92     33.75 o 
  -1   8   3      493.07      526.24     22.54 o 
   0   8   3      236.33      249.92      9.04 o 
   1   8   3     6144.81     6256.70    144.15 o 
   2   8   3      636.88      658.82     13.89 o 
   3   8   3     1297.54     1377.58     26.78 o 
   4   8   3      416.95      407.36     20.35 o 
   5   8   3       33.98       49.47      8.40 o 
   6   8   3       89.44       86.39     11.73 o 
   7   8   3        8.72       -4.51     11.66 o 
   8   8   3      103.18       96.67     20.48 o 
   9   8   3      665.73      739.84     44.90 o 
  10   8   3      136.38      167.82     34.86 o 
  11   8   3       12.64       29.21     45.21 o 
  -7   9   3      588.17      597.70     57.38 o 
  -6   9   3       53.41       59.60     28.23 o 
  -5   9   3      864.20      830.09     76.37 o 
  -4   9   3     1818.30     1752.28     61.60 o 
  -3   9   3       59.34       60.89     21.28 o 
  -2   9   3     6204.44     6306.01     82.91 o 
  -1   9   3     1540.20     1590.74     29.98 o 
   0   9   3      299.83      300.88      7.51 o 
   1   9   3     2183.54     2208.17     60.40 o 
   2   9   3     1244.27     1292.44     65.07 o 
   3   9   3      340.77      356.02      9.60 o 
   4   9   3     2369.57     2287.01     47.18 o 
   5   9   3     1078.65     1047.71     22.32 o 
   6   9   3      157.91      156.88     15.63 o 
   7   9   3     2892.16     2865.72     69.68 o 
   8   9   3       10.23        4.67     15.22 o 
   9   9   3      336.33      358.97     31.84 o 
  10   9   3      375.43      439.78     37.62 o 
  -6  10   3      653.33      645.86     83.97 o 
  -5  10   3       98.76       76.98     29.05 o 
  -4  10   3     1464.56     1421.01     59.73 o 
  -3  10   3      592.00      572.57     15.51 o 
  -2  10   3      765.30      718.12     16.53 o 
  -1  10   3     1599.06     1575.10     33.78 o 
   0  10   3       34.76       50.94     17.30 o 
   1  10   3     1028.39     1096.01     46.53 o 
   2  10   3     1663.65     1617.32     79.33 o 
   3  10   3       41.08       39.00      8.87 o 
   4  10   3      813.89      789.63     38.71 o 
   5  10   3     1093.86     1040.75     21.30 o 
   6  10   3       16.08       29.88      9.46 o 
   7  10   3     1362.26     1292.95     39.61 o 
   8  10   3      115.50      112.22     16.57 o 
   9  10   3       48.41       28.82     14.05 o 
  10  10   3      242.28      215.88     25.68 o 
  -5  11   3        0.46      -13.96     24.91 o 
  -4  11   3      550.29      516.86     44.65 o 
  -3  11   3      421.90      404.38     29.77 o 
  -2  11   3      159.10      143.85     15.45 o 
  -1  11   3     2206.93     2199.44     52.77 o 
   0  11   3      314.77      334.80     29.81 o 
   1  11   3      742.63      746.65     44.84 o 
   2  11   3     3042.98     2847.78    113.82 o 
   3  11   3      254.99      261.06     33.11 o 
   4  11   3      864.92      781.22     42.08 o 
   5  11   3     1077.41      973.68     42.63 o 
   6  11   3       53.41       59.91     10.03 o 
   7  11   3      522.83      544.79     20.92 o 
   8  11   3      419.36      394.90     30.63 o 
   9  11   3        0.27        3.88     15.66 o 
  -4  12   3      281.55      283.80     31.19 o 
  -3  12   3      378.25      360.79     36.78 o 
  -2  12   3       64.80       67.64     25.29 o 
  -1  12   3      632.26      634.24     43.29 o 
   0  12   3      747.06      765.04     35.59 o 
   1  12   3       17.27       20.50     19.09 o 
   2  12   3      934.77      988.58     81.77 o 
   3  12   3      359.21      384.28     39.55 o 
   4  12   3       72.46      110.16     30.71 o 
   5  12   3      741.97      790.37     44.31 o 
   6  12   3      194.27      169.01     26.88 o 
   7  12   3      261.11      249.64     16.02 o 
   8  12   3      296.14      267.88     20.75 o 
  -3  13   3      184.43      150.95     28.21 o 
  -2  13   3      144.90      159.46     27.05 o 
  -1  13   3      190.82      229.39     34.64 o 
   0  13   3      297.85      339.12     48.07 o 
   1  13   3        1.09       -5.99     14.96 o 
   2  13   3      162.96      218.76     37.79 o 
   3  13   3      850.17      810.58     54.72 o 
   4  13   3        1.17       -7.97     23.10 o 
   5  13   3      708.81      691.05     55.26 o 
   6  13   3      217.39      202.47     34.72 o 
   7  13   3       31.04       39.69     22.54 o 
  -1  14   3       55.30       52.18     23.44 o 
   0  14   3      535.58      550.14     38.53 o 
   1  14   3      126.48      120.46     26.01 o 
   2  14   3      100.34      104.38     36.27 o 
   3  14   3      780.33      825.78     60.10 o 
   4  14   3       86.32       97.09     36.48 o 
   5  14   3      581.27      578.57     58.85 o 
   6  14   3      935.82      777.72    541.51 o 
  -5 -12   4      310.72      335.13     80.22 o 
  -4 -12   4       61.34       41.31     52.67 o 
  -3 -12   4      323.43      339.00     48.06 o 
  -2 -12   4      190.60      218.73     30.86 o 
  -1 -12   4       84.02       84.37     30.25 o 
   0 -12   4      460.20      498.98     41.77 o 
   1 -12   4       39.14       53.60     24.46 o 
  -6 -11   4      533.12      583.98     39.68 o 
  -5 -11   4      908.58     1001.21     99.73 o 
  -4 -11   4        2.86      -34.02     46.64 o 
  -3 -11   4      484.42      491.17     48.71 o 
  -2 -11   4      226.94      287.34     41.64 o 
  -1 -11   4       82.22       67.65     21.72 o 
   0 -11   4      747.46      737.47     48.38 o 
   1 -11   4       71.64       81.90     29.29 o 
   2 -11   4      173.91      172.66     28.91 o 
   3 -11   4      716.37      751.54     54.63 o 
  -8 -10   4      358.87      368.98     42.51 o 
  -7 -10   4      124.87      135.35     31.73 o 
  -6 -10   4       75.19       60.54     21.26 o 
  -5 -10   4     1016.97      852.75     75.12 o 
  -4 -10   4      145.53      132.56     38.96 o 
  -3 -10   4      745.70      692.92     49.39 o 
  -2 -10   4      913.02     1060.03     56.83 o 
  -1 -10   4        0.08      -10.62     18.12 o 
   0 -10   4      416.71      486.45     37.02 o 
   1 -10   4      225.95      325.01     41.08 o 
   2 -10   4       52.70       44.91     32.46 o 
   3 -10   4      320.04      354.85     38.22 o 
   4 -10   4      101.01      102.85     26.47 o 
  -8  -9   4      403.03      496.90     35.83 o 
  -7  -9   4      180.54      174.31     30.81 o 
  -6  -9   4       52.19       52.56     22.63 o 
  -5  -9   4      799.38      835.57     42.20 o 
  -4  -9   4      225.22      222.73     14.28 o 
  -3  -9   4      621.60      550.57     79.22 o 
  -2  -9   4     1125.43     1101.06     53.70 o 
  -1  -9   4      230.83      229.54     51.72 o 
   0  -9   4      272.52      269.94     28.85 o 
   1  -9   4      906.65      966.93     44.66 o 
   2  -9   4       10.62        3.27     17.49 o 
   3  -9   4      406.90      490.37     39.31 o 
   4  -9   4      379.15      335.09     41.80 o 
   5  -9   4      126.75      100.85     35.51 o 
   6  -9   4      348.89      417.29     53.89 o 
  -9  -8   4       40.01       89.02     39.65 o 
  -8  -8   4      250.07      286.20     63.03 o 
  -7  -8   4      776.90      802.39     36.33 o 
  -6  -8   4        6.21       -2.38     15.31 o 
  -5  -8   4      495.59      580.18     34.37 o 
  -4  -8   4      776.26      808.88     38.12 o 
  -3  -8   4       12.35       17.99      7.40 o 
  -2  -8   4        9.47        4.66      4.13 o 
  -1  -8   4      224.26      244.97     28.71 o 
   0  -8   4       10.91       14.46     12.32 o 
   1  -8   4     1056.69     1050.22     40.02 o 
   2  -8   4       36.48       33.82     15.36 o 
   3  -8   4      227.64      167.57     37.50 o 
   4  -8   4      140.25      126.53     14.90 o 
   5  -8   4       38.59       36.93     14.71 o 
   6  -8   4       42.99       29.76     17.06 o 
   7  -8   4      114.19      105.14     41.91 o 
 -10  -7   4      430.75      508.35     39.80 o 
  -9  -7   4      167.28      178.19     26.89 o 
  -8  -7   4       33.81       52.77     19.46 o 
  -7  -7   4      452.46      501.03     33.37 o 
  -6  -7   4       41.92       28.74     17.54 o 
  -5  -7   4      428.94      477.06     28.77 o 
  -4  -7   4     1499.86     1499.86     43.82 o 
  -3  -7   4      297.72      301.26     16.43 o 
  -2  -7   4     1009.48     1012.60     28.36 o 
  -1  -7   4      789.99      800.63     46.27 o 
   0  -7   4       26.57       14.33     13.30 o 
   1  -7   4     1416.23     1377.48     41.16 o 
   2  -7   4      416.41      412.54     13.37 o 
   3  -7   4        7.11       14.94      9.68 o 
   4  -7   4      713.75      640.09     33.55 o 
   5  -7   4      907.20      862.68     64.32 o 
   6  -7   4      332.42      305.50     40.44 o 
   7  -7   4      605.15      526.93     36.19 o 
 -10  -6   4      197.61      245.78     38.37 o 
  -9  -6   4      122.55      156.14     30.75 o 
  -8  -6   4        2.21       -5.48     14.64 o 
  -7  -6   4      306.85      381.32     30.12 o 
  -6  -6   4      466.17      491.90     24.12 o 
  -5  -6   4      396.49      391.34     24.79 o 
  -4  -6   4     1904.99     1876.19     44.57 o 
  -3  -6   4      434.57      411.50     30.37 o 
  -2  -6   4      256.57      265.29      9.21 o 
  -1  -6   4     3167.95     3079.21     58.19 o 
   0  -6   4     1185.40     1189.76     41.23 o 
   1  -6   4      934.47      956.99     32.01 o 
   2  -6   4     1250.23     1235.77     27.76 o 
   3  -6   4        0.29       -6.76     10.31 o 
   4  -6   4      530.07      500.30     66.02 o 
   5  -6   4      671.70      632.97     45.98 o 
   6  -6   4       88.62      111.09     20.96 o 
   7  -6   4      524.72      499.75     28.98 o 
   8  -6   4      226.74      244.32     21.82 o 
 -10  -5   4      131.86      114.27     42.82 o 
  -9  -5   4      674.64      714.90     56.31 o 
  -8  -5   4        9.10       15.19     16.64 o 
  -7  -5   4      349.34      321.85     27.33 o 
  -6  -5   4      979.68      932.48     29.61 o 
  -5  -5   4      179.33      178.87     19.95 o 
  -4  -5   4     1311.74     1280.94     41.63 o 
  -3  -5   4     2486.34     2610.92     47.63 o 
  -2  -5   4      264.80      245.76     10.60 o 
  -1  -5   4     3437.52     3585.05     46.96 o 
   0  -5   4     3421.51     3364.97     44.13 o 
   1  -5   4     1658.24     1677.36     30.15 o 
   2  -5   4     3537.40     3435.14     49.20 o 
   3  -5   4      540.56      509.55     14.91 o 
   4  -5   4      461.50      488.19     25.81 o 
   5  -5   4     2414.10     2347.14     41.78 o 
   6  -5   4       22.41       12.65      9.77 o 
   7  -5   4      691.50      669.55     36.04 o 
   8  -5   4      470.61      475.15     30.11 o 
   9  -5   4        1.91       12.76     14.77 o 
 -10  -4   4       42.18       43.77     26.21 o 
  -9  -4   4      349.53      358.84     46.97 o 
  -8  -4   4      491.20      468.48     28.80 o 
  -7  -4   4      128.95      128.34     19.02 o 
  -6  -4   4     1559.58     1421.56     34.20 o 
  -5  -4   4      111.15      104.05     12.85 o 
  -4  -4   4     1098.57     1030.36     27.47 o 
  -3  -4   4     1973.54     1883.23     31.37 o 
  -2  -4   4       18.90       26.04      7.57 o 
  -1  -4   4     4114.31     4302.45     51.61 o 
   0  -4   4     6127.82     6150.54     79.99 o 
   1  -4   4       16.41       11.40      6.95 o 
   2  -4   4     2887.34     2868.23     46.06 o 
   3  -4   4     1434.70     1346.21     68.56 o 
   4  -4   4        3.79        0.54      6.04 o 
   5  -4   4     1160.48     1117.14     25.71 o 
   6  -4   4      516.56      550.06     30.25 o 
   7  -4   4      355.38      366.23     21.56 o 
   8  -4   4      442.23      464.20     30.74 o 
   9  -4   4       59.15       84.22     25.17 o 
 -11  -3   4       69.58        2.17     23.72 o 
 -10  -3   4      118.90      -30.63     30.63 o 
  -9  -3   4      319.30      317.35     33.68 o 
  -8  -3   4      673.33      706.10     37.62 o 
  -7  -3   4       67.59       65.08     15.28 o 
  -6  -3   4     1122.43     1113.51     35.02 o 
  -5  -3   4      435.03      414.31     26.11 o 
  -4  -3   4       74.14      105.48     12.39 o 
  -3  -3   4     2225.83     1909.50     33.08 o 
  -2  -3   4     2113.99     2097.36     33.89 o 
  -1  -3   4     2671.01     2630.85     39.70 o 
   0  -3   4     2131.18     2142.40     27.15 o 
   1  -3   4     1088.59     1161.13     14.09 o 
   2  -3   4     3520.35     3492.31     47.48 o 
   3  -3   4     2191.31     2257.25     32.96 o 
   4  -3   4      271.43      254.91     18.22 o 
   5  -3   4      294.26      316.89     14.21 o 
   6  -3   4      604.57      602.61     20.08 o 
   7  -3   4       56.19       47.69     15.35 o 
   8  -3   4      190.26      256.94     27.28 o 
   9  -3   4       75.49      111.52     25.92 o 
  10  -3   4       49.12       38.42     24.65 o 
 -11  -2   4      345.68      424.21     52.10 o 
 -10  -2   4      233.63      -16.21     26.85 o 
  -9  -2   4       97.14      130.75     22.22 o 
  -8  -2   4     1011.42     1015.22     40.51 o 
  -7  -2   4      276.12      277.06     32.50 o 
  -6  -2   4      799.83      769.13     28.26 o 
  -5  -2   4     1169.35     1109.62     29.40 o 
  -4  -2   4      519.13      570.27     24.33 o 
  -3  -2   4     4493.09     4644.20     56.87 o 
  -2  -2   4     2176.86     2137.24     31.35 o 
  -1  -2   4      641.98      744.51     16.60 o 
   0  -2   4     6352.34     6310.56    125.58 o 
   1  -2   4     1352.59     1332.54     15.65 o 
   2  -2   4        4.82       -0.17      3.08 o 
   3  -2   4     3348.27     3200.08     48.53 o 
   4  -2   4      968.36      997.20     21.24 o 
   5  -2   4      532.63      507.43     18.08 o 
   6  -2   4     2249.61     2305.47     91.53 o 
   7  -2   4        1.50       16.78     13.75 o 
   8  -2   4      506.32      556.22     32.52 o 
   9  -2   4      231.00      277.53     42.55 o 
  10  -2   4       11.59       10.97     22.53 o 
 -11  -1   4      287.31      252.88    154.16 o 
 -10  -1   4      142.83        4.43     21.48 o 
  -9  -1   4       21.17        5.48     18.91 o 
  -8  -1   4     1492.59     1493.09     48.58 o 
  -7  -1   4      194.21      174.26     18.95 o 
  -6  -1   4       95.29       94.01     13.72 o 
  -5  -1   4     3138.66     3219.75     99.81 o 
  -4  -1   4     1588.36     1455.09     28.17 o 
  -3  -1   4      169.18      149.28     10.10 o 
  -2  -1   4    16170.16    16429.87    277.68 o 
  -1  -1   4       33.76       31.40      7.92 o 
   0  -1   4     4342.56     4552.88     55.43 o 
   1  -1   4     4417.08     4474.30     43.40 o 
   2  -1   4        1.48        0.69      4.67 o 
   3  -1   4     2208.38     2068.99     37.24 o 
   4  -1   4      734.77      797.21     16.35 o 
   5  -1   4       60.86       75.10     12.60 o 
   6  -1   4     1318.68     1376.77     42.63 o 
   7  -1   4      126.92      132.20     23.45 o 
   8  -1   4       68.72       59.93     18.53 o 
   9  -1   4      155.27      200.01     32.21 o 
  10  -1   4       62.25       88.15     26.01 o 
 -11   0   4      124.24       70.08     67.82 o 
 -10   0   4      506.83      532.43     50.56 o 
  -9   0   4        3.37       19.57     21.14 o 
  -8   0   4     1864.18     1911.62     47.13 o 
  -7   0   4     2689.36     2652.04     52.28 o 
  -6   0   4       68.10       65.72     21.16 o 
  -5   0   4     2907.45     2723.37     85.77 o 
  -4   0   4     1700.83     1671.16     27.38 o 
  -3   0   4      283.00      263.79     11.83 o 
  -2   0   4     2399.43     2416.82     29.72 o 
  -1   0   4        3.99        4.74      3.31 o 
   0   0   4     2328.78     2540.09     31.97 o 
   1   0   4    14322.36    15272.87    220.11 o 
   2   0   4      777.30      810.63     13.03 o 
   3   0   4     9443.48     9935.14    102.07 o 
   4   0   4     7612.71     7965.98     87.21 o 
   5   0   4       15.10       13.19     10.87 o 
   6   0   4      957.49      986.93     29.66 o 
   7   0   4     1002.97      968.07     33.75 o 
   8   0   4      306.55      297.99     40.52 o 
   9   0   4      536.32      580.84     34.51 o 
  10   0   4      319.54      385.78     45.83 o 
  11   0   4      252.61      267.88     57.76 o 
 -10   1   4      325.55      334.36     44.13 o 
  -9   1   4      272.75      324.15     65.72 o 
  -8   1   4      357.84      354.07     25.16 o 
  -7   1   4     2256.24     2190.32     65.93 o 
  -6   1   4        0.42       -1.26      7.98 o 
  -5   1   4      366.94      316.74     15.31 o 
  -4   1   4     4838.15     4807.91     75.11 o 
  -3   1   4      658.44      685.87     20.00 o 
  -2   1   4     8165.24     7898.79    287.09 o 
  -1   1   4     4705.32     4632.60    246.62 o 
   0   1   4     6393.00     6523.72    150.98 o 
   1   1   4     1389.86     1520.49     24.24 o 
   2   1   4     8179.62     8226.26    188.76 o 
   3   1   4       52.15       72.86      7.82 o 
   4   1   4     2337.26     2226.38     28.49 o 
   5   1   4      601.09      627.95     20.33 o 
   6   1   4      532.43      544.94     27.59 o 
   7   1   4     1190.15     1244.28     36.81 o 
   8   1   4       32.47       28.49     18.87 o 
   9   1   4      482.04      491.89     34.06 o 
  10   1   4       43.34       54.07     27.04 o 
  11   1   4       50.39       39.07     29.19 o 
 -10   2   4      410.17      513.33     35.78 o 
  -9   2   4      183.90      190.23     24.37 o 
  -8   2   4      208.91      165.55     21.21 o 
  -7   2   4      495.12      497.83     25.75 o 
  -6   2   4       74.46       84.06     16.62 o 
  -5   2   4        2.57       -2.00      8.57 o 
  -4   2   4     4112.14     3886.45    231.60 o 
  -3   2   4     2199.43     2205.31     60.56 o 
  -2   2   4     1148.38     1087.25     18.20 o 
  -1   2   4      843.23      898.67     12.12 o 
   0   2   4      227.04      184.41      3.90 o 
   1   2   4      437.13      372.23      7.40 o 
   2   2   4     1512.12     1569.52     15.61 o 
   3   2   4     3882.58     3984.41     43.17 o 
   4   2   4     5883.12     5714.80     60.09 o 
   5   2   4       88.43       87.53     14.17 o 
   6   2   4      649.10      697.81     29.62 o 
   7   2   4     1362.73     1401.03     55.56 o 
   8   2   4      290.60      337.73     25.10 o 
   9   2   4      164.70      193.21     34.94 o 
  10   2   4      199.20      204.37     39.99 o 
  11   2   4       58.03       70.79     25.90 o 
 -10   3   4      112.54       94.95     25.50 o 
  -9   3   4      543.21      588.37     81.23 o 
  -8   3   4        7.79       -5.10     14.99 o 
  -7   3   4     1754.90     1795.15     54.02 o 
  -6   3   4      847.44      760.50     25.71 o 
  -5   3   4        3.40        8.08      9.67 o 
  -4   3   4     1552.73     1296.46     35.74 o 
  -3   3   4     1067.46     1080.36     22.46 o 
  -2   3   4     1018.93     1009.95     19.71 o 
  -1   3   4     1130.93     1009.80     27.75 o 
   0   3   4      726.86      687.95     15.82 o 
   1   3   4      863.19      867.45     11.44 o 
   2   3   4     2434.57     2377.76     23.44 o 
   3   3   4        2.53       -3.69      4.59 o 
   4   3   4     3850.48     3715.84     43.31 o 
   5   3   4       52.16       42.61     11.85 o 
   6   3   4        5.48        7.28      9.49 o 
   7   3   4      682.00      636.42     27.27 o 
   8   3   4      311.81      350.77     25.16 o 
   9   3   4       24.97       19.52     22.55 o 
  10   3   4      339.66      293.87     43.32 o 
  11   3   4      103.12      114.95     29.11 o 
 -10   4   4       79.08       70.47     29.27 o 
  -9   4   4      610.07      618.34     42.45 o 
  -8   4   4       36.74       35.82     16.82 o 
  -7   4   4      518.06      542.80     44.86 o 
  -6   4   4     1523.63     1449.88     71.53 o 
  -5   4   4      326.56      294.95     17.23 o 
  -4   4   4     2262.02     2201.81     40.95 o 
  -3   4   4     4049.37     3944.20     60.91 o 
  -2   4   4     1631.62     1646.01     26.41 o 
  -1   4   4      504.35      480.15     22.85 o 
   0   4   4      261.73      263.37      8.63 o 
   1   4   4     1361.95     1255.14     12.87 o 
   2   4   4     4770.69     4530.62     41.18 o 
   3   4   4       12.10        9.21      4.64 o 
   4   4   4     2659.22     2636.70     51.43 o 
   5   4   4     1404.71     1368.00     36.27 o 
   6   4   4       96.65       97.33     17.33 o 
   7   4   4      827.57      806.22     35.79 o 
   8   4   4     1572.85     1531.59     95.57 o 
   9   4   4        2.18       -3.78     18.42 o 
  10   4   4      436.31      497.90     49.57 o 
  11   4   4      338.20      381.76     51.57 o 
  -9   5   4      540.87      609.11     37.32 o 
  -8   5   4      395.97      398.53     29.12 o 
  -7   5   4      302.60      300.09     37.33 o 
  -6   5   4     2500.44     2292.26     97.96 o 
  -5   5   4      154.22      131.91     18.23 o 
  -4   5   4     3134.56     3027.70     47.37 o 
  -3   5   4     2970.06     3063.52     60.76 o 
  -2   5   4       28.61       17.21      9.19 o 
  -1   5   4     1220.85     1160.27     29.09 o 
   0   5   4     4724.17     4819.69     55.11 o 
   1   5   4      501.26      564.18     11.58 o 
   2   5   4     3488.30     3717.75     44.45 o 
   3   5   4     4563.31     4438.05     44.85 o 
   4   5   4      849.09      847.85     15.50 o 
   5   5   4     5649.92     5615.04     62.65 o 
   6   5   4      699.01      682.66     23.45 o 
   7   5   4      515.93      516.41     29.15 o 
   8   5   4     1863.88     1776.51     67.64 o 
   9   5   4      252.84      233.98     44.19 o 
  10   5   4      478.08      498.36     51.01 o 
  11   5   4      608.85      581.76     61.16 o 
  -9   6   4      109.07      122.53     30.60 o 
  -8   6   4      137.76      119.64     27.37 o 
  -7   6   4       11.31        5.08     15.37 o 
  -6   6   4      832.75      783.14     34.61 o 
  -5   6   4      905.72      913.07     46.51 o 
  -4   6   4      302.66      286.59     16.34 o 
  -3   6   4     4056.50     3884.08     60.98 o 
  -2   6   4      790.17      755.40     38.87 o 
  -1   6   4     1521.37     1556.33     25.90 o 
   0   6   4     3163.78     3105.55     37.55 o 
   1   6   4      263.33      241.97     18.19 o 
   2   6   4      519.31      449.28      9.06 o 
   3   6   4     1020.38      981.34     20.43 o 
   4   6   4        5.44        3.46      5.72 o 
   5   6   4     2003.60     1917.55     38.08 o 
   6   6   4     1470.89     1337.96    100.26 o 
   7   6   4        2.75       11.29     11.74 o 
   8   6   4     2105.91     2071.19     57.84 o 
   9   6   4      800.53      733.97     57.36 o 
  10   6   4      286.24      320.47     38.24 o 
  11   6   4      202.65      220.02     48.04 o 
  -8   7   4      135.22      113.24     24.41 o 
  -7   7   4       21.13       22.59     16.55 o 
  -6   7   4      305.36      285.88     23.09 o 
  -5   7   4      603.27      592.39     26.80 o 
  -4   7   4        8.04       20.64     15.68 o 
  -3   7   4      897.55      883.89     34.89 o 
  -2   7   4     1842.74     1919.26     47.82 o 
  -1   7   4       25.13       21.02      6.28 o 
   0   7   4     2808.69     2840.92     38.40 o 
   1   7   4     1124.93     1190.31     18.50 o 
   2   7   4     1128.33     1167.92     17.39 o 
   3   7   4     3189.73     3095.75     39.42 o 
   4   7   4      364.60      350.96     17.92 o 
   5   7   4     2759.66     2637.70     38.04 o 
   6   7   4     2005.83     1993.44     32.53 o 
   7   7   4       77.33       64.98     12.95 o 
   8   7   4      861.83      873.03     40.69 o 
   9   7   4     1063.18     1140.49     66.49 o 
  10   7   4        0.38       -4.88     36.60 o 
  11   7   4      293.35      340.41     61.02 o 
  -8   8   4      231.55      286.58     64.62 o 
  -7   8   4      187.27      152.29     28.38 o 
  -6   8   4       83.27       88.93     22.19 o 
  -5   8   4      516.97      521.56     38.20 o 
  -4   8   4       11.84        5.27     14.63 o 
  -3   8   4       18.27        6.49     21.90 o 
  -2   8   4      946.33      935.23     19.08 o 
  -1   8   4        7.71       15.09      6.42 o 
   0   8   4     1214.20     1323.46     20.07 o 
   1   8   4     5069.23     5274.27     74.79 o 
   2   8   4        8.58       18.16      6.27 o 
   3   8   4     2192.31     2265.61     29.76 o 
   4   8   4      944.32      945.09     22.11 o 
   5   8   4      170.54      182.06     13.48 o 
   6   8   4      113.56      140.25     19.56 o 
   7   8   4      179.61      180.90     16.08 o 
   8   8   4      224.69      244.60     24.17 o 
   9   8   4      998.47     1033.25     42.75 o 
  10   8   4        1.29       20.50     16.49 o 
  11   8   4      293.97      319.18     38.15 o 
  -7   9   4      279.72      378.56     47.63 o 
  -6   9   4       58.09       79.93     29.41 o 
  -5   9   4      938.83      961.62     50.88 o 
  -4   9   4      313.18      242.30     48.39 o 
  -3   9   4      331.88      332.65     29.03 o 
  -2   9   4     1572.21     1615.95     28.63 o 
  -1   9   4     1021.32     1009.79     17.05 o 
   0   9   4      759.87      757.64     12.76 o 
   1   9   4     2955.97     2894.07     69.48 o 
   2   9   4       75.48       93.47     18.15 o 
   3   9   4      872.96      888.58     30.25 o 
   4   9   4     2580.14     2410.13     35.21 o 
   5   9   4       60.90       59.91      9.22 o 
   6   9   4     2943.71     2843.54     46.46 o 
   7   9   4     1229.05     1191.57     28.13 o 
   8   9   4      562.41      585.73     23.33 o 
   9   9   4     1094.09     1075.26     33.72 o 
  10   9   4       72.49       90.45     20.88 o 
  -6  10   4       58.83       35.87     28.03 o 
  -5  10   4      695.59      657.59     74.41 o 
  -4  10   4      985.97      903.24     73.91 o 
  -3  10   4       55.57       62.66     12.83 o 
  -2  10   4     1967.58     2035.95     51.92 o 
  -1  10   4     2521.68     2505.69     39.71 o 
   0  10   4      285.13      304.31     10.88 o 
   1  10   4     1691.69     1730.92     55.42 o 
   2  10   4     1238.30     1296.29     69.14 o 
   3  10   4      677.88      626.52     16.07 o 
   4  10   4     2239.23     2160.22     79.03 o 
   5  10   4      379.19      387.62     14.32 o 
   6  10   4     1403.37     1382.42     35.89 o 
   7  10   4      906.78      955.91     30.50 o 
   8  10   4      102.03       92.72     14.99 o 
   9  10   4      419.93      427.27     32.81 o 
  10  10   4      218.59      214.05     37.38 o 
  -5  11   4      156.33      106.65     53.77 o 
  -4  11   4      541.81      527.77     25.11 o 
  -3  11   4      141.68      134.82      9.59 o 
  -2  11   4      691.45      684.59     37.87 o 
  -1  11   4     1878.50     1808.78     22.52 o 
   0  11   4       43.78       48.49     15.50 o 
   1  11   4     3433.81     3331.37     90.16 o 
   2  11   4     1294.62     1282.89     77.15 o 
   3  11   4      133.41      118.56     26.34 o 
   4  11   4      860.34      805.08     58.89 o 
   5  11   4      341.19      309.51     18.09 o 
   6  11   4      146.38      128.86     12.23 o 
   7  11   4      618.25      620.56     31.66 o 
   8  11   4      108.78      131.24     16.27 o 
   9  11   4      327.95      328.45     31.94 o 
  -4  12   4      631.37      635.90     42.87 o 
  -3  12   4      212.42      210.67     31.14 o 
  -2  12   4      211.86      250.31     49.16 o 
  -1  12   4     1400.11     1423.33     52.72 o 
   0  12   4       57.74       68.37     18.42 o 
   1  12   4      718.50      707.44     38.14 o 
   2  12   4     1064.16     1132.57     54.07 o 
   3  12   4      129.38      107.83     28.41 o 
   4  12   4      932.19      801.16     98.68 o 
   5  12   4      785.74      737.80     56.06 o 
   6  12   4        1.70       -1.11      6.48 o 
   7  12   4      417.08      413.67     19.13 o 
   8  12   4       81.05       75.85     15.69 o 
   9  12   4       28.38       24.61     14.75 o 
  -3  13   4      321.51      328.85     32.22 o 
  -2  13   4       16.55        6.79     15.79 o 
  -1  13   4      691.53      677.12     36.52 o 
   0  13   4      227.97      286.30     48.97 o 
   1  13   4      141.83      152.38     23.68 o 
   2  13   4      685.23      832.20     53.62 o 
   3  13   4       49.70       64.13     28.33 o 
   4  13   4      180.10      198.52     36.73 o 
   5  13   4      316.12      168.31    146.64 o 
   6  13   4       49.54       65.53     22.25 o 
   7  13   4      214.08      176.29     14.85 o 
   8  13   4      208.47      203.48     29.89 o 
  -1  14   4      365.11      383.53     34.22 o 
   0  14   4      615.05      659.42     39.23 o 
   1  14   4        7.90       17.65     18.22 o 
   2  14   4      598.11      597.13     53.00 o 
   3  14   4      618.43      669.64     54.92 o 
   4  14   4       43.15       46.32     30.73 o 
   5  14   4      977.82     1092.20    105.43 o 
   6  14   4      465.06      476.98    118.25 o 
   2  15   4      288.08      304.58     51.99 o 
   3  15   4      505.66      512.72     55.67 o 
  -2 -12   5        5.94        4.77     23.90 o 
  -5 -11   5      220.44      200.78     41.87 o 
  -4 -11   5       44.25       25.89     46.14 o 
  -3 -11   5      538.05      596.65     82.83 o 
  -2 -11   5       97.49      148.61     37.06 o 
  -1 -11   5      231.96      250.52     35.41 o 
   0 -11   5      398.28      438.98     34.76 o 
   1 -11   5        0.12       12.24     17.91 o 
   2 -11   5      413.19      485.29     38.31 o 
  -7 -10   5        4.27        5.56     19.91 o 
  -6 -10   5       91.89       73.99     12.75 o 
  -5 -10   5      617.98      649.20     52.08 o 
  -4 -10   5        2.31       18.94     24.22 o 
  -3 -10   5      949.25      925.58     86.71 o 
  -2 -10   5      244.08      250.07     37.68 o 
  -1 -10   5      181.41      162.29     23.81 o 
   0 -10   5      841.82      892.77     39.89 o 
   1 -10   5       98.86       87.61     31.51 o 
   2 -10   5      294.84      291.41     30.36 o 
   3 -10   5      555.83      585.05     39.01 o 
   4 -10   5        5.70       10.87     19.94 o 
  -8  -9   5      371.44      399.06     42.00 o 
  -7  -9   5      151.56      181.48     36.65 o 
  -6  -9   5      195.25      197.49     29.61 o 
  -5  -9   5      675.01      661.12     31.50 o 
  -4  -9   5      131.73       79.94     40.63 o 
  -3  -9   5      981.80      822.98     98.31 o 
  -2  -9   5      940.94     1062.14     52.96 o 
  -1  -9   5        1.98        1.34     15.83 o 
   0  -9   5      655.72      689.70     38.52 o 
   1  -9   5      343.31      359.76     27.69 o 
   2  -9   5      131.71      164.83     29.01 o 
   3  -9   5      477.09      497.51     34.02 o 
   4  -9   5       11.12        7.33     16.52 o 
   5  -9   5      300.71      341.37     47.48 o 
  -9  -8   5        0.20       -7.43     20.46 o 
  -8  -8   5      506.74      534.73     54.64 o 
  -7  -8   5      439.87      481.52     31.03 o 
  -6  -8   5      228.95      213.64     24.10 o 
  -5  -8   5      772.36      779.38     38.47 o 
  -4  -8   5      323.03      348.38     27.16 o 
  -3  -8   5      509.20      491.63     46.41 o 
  -2  -8   5       21.15        7.56      6.63 o 
  -1  -8   5        3.87        5.10     25.47 o 
   0  -8   5      178.59      158.00     23.35 o 
   1  -8   5      366.83      387.13     25.13 o 
   2  -8   5        1.23        8.64     21.27 o 
   3  -8   5      787.10      660.13     63.68 o 
   4  -8   5      171.93      170.71     17.47 o 
   5  -8   5       30.09       16.25     13.62 o 
   6  -8   5      155.58      161.77     40.54 o 
  -9  -7   5       47.76       30.95     20.00 o 
  -8  -7   5      316.72      360.04     29.16 o 
  -7  -7   5      713.42      762.74     33.91 o 
  -6  -7   5        0.26        2.53     13.05 o 
  -5  -7   5     1052.20     1065.79     47.89 o 
  -4  -7   5      816.59      825.67     29.17 o 
  -3  -7   5        2.92        7.89      7.34 o 
  -2  -7   5     1515.79     1513.93     24.55 o 
  -1  -7   5      144.71      156.10     10.70 o 
   0  -7   5      416.69      437.11     22.02 o 
   1  -7   5      788.55      838.19     28.94 o 
   2  -7   5       13.26       10.74      7.41 o 
   3  -7   5      308.07      274.83     12.52 o 
   4  -7   5      374.40      366.87     30.80 o 
   5  -7   5        6.87       14.36     15.16 o 
   6  -7   5      267.53      223.67     20.38 o 
   7  -7   5      215.21      174.84     32.42 o 
 -10  -6   5      247.55      298.39     71.57 o 
  -9  -6   5       72.30       81.44     22.32 o 
  -8  -6   5       25.33       16.94     24.97 o 
  -7  -6   5      317.59      370.73     29.61 o 
  -6  -6   5        3.40        4.78     10.53 o 
  -5  -6   5      438.08      435.58     26.16 o 
  -4  -6   5     1297.54     1310.52     32.75 o 
  -3  -6   5        0.60       -1.75      6.24 o 
  -2  -6   5     3260.79     3296.47     45.78 o 
  -1  -6   5      458.30      438.04     14.89 o 
   0  -6   5       63.99       73.68      8.77 o 
   1  -6   5     1502.05     1511.64     34.87 o 
   2  -6   5      119.85       43.49     56.75 o 
   3  -6   5      584.39      514.78     21.09 o 
   4  -6   5      611.38      603.90     24.68 o 
   5  -6   5        0.83      -12.42     16.92 o 
   6  -6   5      129.43      140.57     16.62 o 
   7  -6   5      610.73      545.75     37.78 o 
   8  -6   5       49.06       59.70     16.71 o 
 -10  -5   5      227.44      220.91     36.22 o 
  -9  -5   5      254.73      280.17     61.10 o 
  -8  -5   5        5.63        4.37     20.39 o 
  -7  -5   5     2226.82     2130.97     48.46 o 
  -6  -5   5      424.51      464.63     43.44 o 
  -5  -5   5      795.67      816.37     25.63 o 
  -4  -5   5     1554.84     1538.01     37.42 o 
  -3  -5   5      108.03       94.95     14.38 o 
  -2  -5   5     1081.32     1067.18     26.80 o 
  -1  -5   5     1128.29     1147.70     21.40 o 
   0  -5   5      194.54      206.24     10.06 o 
   1  -5   5      970.34     1000.71     26.58 o 
   2  -5   5     2365.23     2288.38     37.40 o 
   3  -5   5      126.45      118.11     13.94 o 
   4  -5   5      874.95      782.18     88.65 o 
   5  -5   5      723.12      668.71     35.26 o 
   6  -5   5      154.07      153.26     15.25 o 
   7  -5   5     1053.31     1063.32     43.10 o 
   8  -5   5      154.44      128.82     26.10 o 
 -10  -4   5      196.60      222.66     29.38 o 
  -9  -4   5      227.23      266.34     26.82 o 
  -8  -4   5        5.55        5.38     15.39 o 
  -7  -4   5      524.05      524.27     25.32 o 
  -6  -4   5      190.55      244.71     22.33 o 
  -5  -4   5      273.35      268.24     19.93 o 
  -4  -4   5      969.04      974.29     32.29 o 
  -3  -4   5     1198.20     1141.25     57.78 o 
  -2  -4   5      566.83      550.04     15.27 o 
  -1  -4   5     1290.50     1353.02     35.30 o 
   0  -4   5      591.11      560.61     12.91 o 
   1  -4   5      384.61      372.46      8.80 o 
   2  -4   5     3036.91     3132.23    104.86 o 
   3  -4   5       35.13       19.67      7.84 o 
   4  -4   5      830.01      857.80     20.38 o 
   5  -4   5     1121.69     1089.90     28.78 o 
   6  -4   5        0.88       12.57     12.36 o 
   7  -4   5      662.13      638.49     40.14 o 
   8  -4   5      402.34      421.61     40.14 o 
   9  -4   5       26.47       28.59     19.12 o 
 -10  -3   5       25.19       22.74     18.71 o 
  -9  -3   5      227.29      250.33     25.95 o 
  -8  -3   5       64.06       70.78     17.33 o 
  -7  -3   5      186.65      238.76     23.74 o 
  -6  -3   5      928.71      885.07     55.83 o 
  -5  -3   5      129.53      153.85     15.49 o 
  -4  -3   5     1045.96     1009.33     22.01 o 
  -3  -3   5       15.87       13.69      7.84 o 
  -2  -3   5        7.34        8.71      6.90 o 
  -1  -3   5     1457.15     1350.94     23.83 o 
   0  -3   5     2949.38     2848.07     36.10 o 
   1  -3   5       38.89       35.53      5.45 o 
   2  -3   5     2906.86     2857.91     40.99 o 
   3  -3   5      238.07      211.32      9.50 o 
   4  -3   5       14.52       19.25      8.28 o 
   5  -3   5     1297.22     1238.74     31.67 o 
   6  -3   5      374.88      385.63     17.72 o 
   7  -3   5      747.60      705.90     33.07 o 
   8  -3   5      287.78      306.27     29.58 o 
   9  -3   5        0.13        8.10     14.28 o 
 -10  -2   5       12.79       -5.08     14.90 o 
  -9  -2   5      265.59      278.67     53.17 o 
  -8  -2   5       65.32       75.79     20.02 o 
  -7  -2   5        3.60       -3.71     12.01 o 
  -6  -2   5      941.86      974.09     26.71 o 
  -5  -2   5      190.62      189.19     16.67 o 
  -4  -2   5      384.00      377.36     16.60 o 
  -3  -2   5     3389.82     3334.99     46.39 o 
  -2  -2   5     1365.46     1555.48     25.10 o 
  -1  -2   5     7622.64     8038.15     78.93 o 
   0  -2   5     2700.11     2884.50     35.27 o 
   1  -2   5        0.40       -0.05      4.19 o 
   2  -2   5     1480.87     1614.19     27.73 o 
   3  -2   5     1033.08     1012.15     37.95 o 
   4  -2   5      152.59      150.31     11.45 o 
   5  -2   5     1044.63     1080.11     33.27 o 
   6  -2   5      606.65      597.71     23.23 o 
   7  -2   5      168.97      197.66     18.56 o 
   8  -2   5      848.42      843.84     32.74 o 
   9  -2   5       75.65       67.39     21.70 o 
  10  -2   5      169.69      159.19     26.16 o 
 -10  -1   5       19.25       14.46     16.30 o 
  -9  -1   5      207.55      212.88     47.96 o 
  -8  -1   5      225.32      221.01     25.54 o 
  -7  -1   5       91.94       87.58     15.42 o 
  -6  -1   5      770.92      747.21     38.17 o 
  -5  -1   5      181.68      176.38     16.30 o 
  -4  -1   5     1496.29     1460.41     28.50 o 
  -3  -1   5     2602.35     2568.53     43.68 o 
  -2  -1   5     5396.84     5181.30     57.42 o 
  -1  -1   5     2460.07     2455.28     42.01 o 
   0  -1   5    13406.56    13786.22    136.51 o 
   1  -1   5      796.93      820.49     16.25 o 
   2  -1   5     1593.72     1575.30     17.40 o 
   3  -1   5     3551.60     3376.83     62.38 o 
   4  -1   5      127.20      131.49      9.19 o 
   5  -1   5     1202.40     1191.10     25.48 o 
   6  -1   5     1224.22     1160.49     26.10 o 
   7  -1   5        3.61        5.67      9.02 o 
   8  -1   5      482.35      454.15     27.73 o 
   9  -1   5      314.84      374.17     27.65 o 
  10  -1   5        0.11       15.85     16.94 o 
 -10   0   5      334.56      355.85     52.56 o 
  -9   0   5      331.23      333.49     34.82 o 
  -8   0   5     2474.47     2542.46     62.62 o 
  -7   0   5     1344.40     1324.32     41.24 o 
  -6   0   5     3482.38     3323.32     71.87 o 
  -5   0   5     5001.05     5038.09     78.45 o 
  -4   0   5        0.57       -0.73      5.34 o 
  -3   0   5     1156.01     1177.97     33.99 o 
  -2   0   5     3877.16     3869.80     43.47 o 
  -1   0   5      624.34      679.70      9.25 o 
   0   0   5    15533.56    17655.15    292.85 o 
   1   0   5     2738.00     2780.51     34.51 o 
   2   0   5       97.78      111.04      8.47 o 
   3   0   5    11625.52    11788.23    122.52 o 
   4   0   5     4226.82     4500.49     80.71 o 
   5   0   5      546.19      553.42     20.15 o 
   6   0   5     1861.36     1955.99     33.22 o 
   7   0   5        0.18       -6.32      8.99 o 
   8   0   5      345.60      362.60     31.37 o 
   9   0   5      571.42      650.84     36.42 o 
  10   0   5        2.04       -8.92     15.92 o 
  11   0   5      381.52      520.92     52.93 o 
 -10   1   5      369.86      478.86     38.48 o 
  -9   1   5       12.53       -3.49     16.00 o 
  -8   1   5      450.34      503.76     32.23 o 
  -7   1   5      131.00      151.72     20.70 o 
  -6   1   5      117.98      123.22     14.40 o 
  -5   1   5     1318.36     1259.43     30.37 o 
  -4   1   5      295.44      293.17     13.29 o 
  -3   1   5     1250.20     1246.61     29.32 o 
  -2   1   5     4986.39     4850.16    174.05 o 
  -1   1   5     1325.69     1201.93     32.40 o 
   0   1   5    11903.40    12834.26    292.39 o 
   1   1   5     2778.96     2776.60     53.29 o 
   2   1   5       33.66       39.11      4.86 o 
   3   1   5     7028.65     6816.19     77.69 o 
   4   1   5     2686.03     2539.61     33.63 o 
   5   1   5       14.45       16.31      8.19 o 
   6   1   5     1445.26     1461.81     34.59 o 
   7   1   5      380.20      413.91     28.77 o 
   8   1   5      390.11      433.15     37.38 o 
   9   1   5      268.55      287.18     27.96 o 
  10   1   5        3.76        1.16     21.52 o 
  11   1   5      103.39       67.37     35.34 o 
 -10   2   5      390.94      535.53     41.92 o 
  -9   2   5       24.97       26.45     19.73 o 
  -8   2   5      666.47      701.99     36.00 o 
  -7   2   5      482.62      496.37     23.58 o 
  -6   2   5      722.93      736.95     37.07 o 
  -5   2   5     2119.63     1925.92     59.44 o 
  -4   2   5     1736.40     1678.68    113.14 o 
  -3   2   5        2.59       -4.24      7.51 o 
  -2   2   5    11406.45    11736.03    132.07 o 
  -1   2   5     5343.53     5716.08     68.56 o 
   0   2   5     1821.08     1928.20     34.19 o 
   1   2   5     1304.35     1324.73     11.70 o 
   2   2   5      875.03      864.42     11.27 o 
   3   2   5      119.39      118.84      8.15 o 
   4   2   5     3652.10     3548.78     82.86 o 
   5   2   5        0.05        3.53      7.63 o 
   6   2   5     1126.14     1184.38     24.35 o 
   7   2   5      960.62      954.97     31.62 o 
   8   2   5        1.81       15.63     16.78 o 
   9   2   5      375.87      405.49     29.46 o 
  10   2   5      201.12      206.98     42.71 o 
  11   2   5       87.05       68.99     34.96 o 
 -10   3   5      152.26       81.16     93.71 o 
  -9   3   5       65.71      100.21     32.01 o 
  -8   3   5      206.32      168.67     33.63 o 
  -7   3   5     1249.71     1265.53     60.78 o 
  -6   3   5      410.66      390.48     20.68 o 
  -5   3   5      649.69      606.09     23.23 o 
  -4   3   5     1633.59     1497.81     36.32 o 
  -3   3   5      104.32      111.04     13.63 o 
  -2   3   5       30.01        4.34      6.75 o 
  -1   3   5      527.37      494.30      9.73 o 
   0   3   5     1280.17     1325.32     13.25 o 
   1   3   5     3896.04     3748.74     27.96 o 
   2   3   5      879.98      934.23     11.66 o 
   3   3   5      225.61      208.83     10.81 o 
   4   3   5     6743.75     6765.51    112.18 o 
   5   3   5      136.39      140.86     13.04 o 
   6   3   5      126.05      130.13     13.54 o 
   7   3   5      784.47      774.12     55.63 o 
   8   3   5        1.74        7.81     14.14 o 
   9   3   5      316.01      385.90     28.35 o 
  10   3   5      220.65      327.72     46.75 o 
  11   3   5       15.17       -1.15     21.84 o 
 -10   4   5      544.08      651.01     41.20 o 
  -9   4   5      555.22      586.68     34.81 o 
  -8   4   5      138.55      126.56     32.98 o 
  -7   4   5     1162.00     1083.92    113.48 o 
  -6   4   5      386.77      362.15     25.16 o 
  -5   4   5      127.36      109.73     12.95 o 
  -4   4   5     2806.37     2776.38     42.08 o 
  -3   4   5      943.98      974.83     26.63 o 
  -2   4   5        7.63       14.43      4.78 o 
  -1   4   5     7896.31     8382.92     95.48 o 
   0   4   5      962.23      990.73     12.54 o 
   1   4   5     1691.12     1725.60     17.40 o 
   2   4   5     2538.48     2565.48     23.46 o 
   3   4   5        1.31        6.63      7.02 o 
   4   4   5     5262.93     5219.12     54.86 o 
   5   4   5     1631.78     1636.51     27.25 o 
   6   4   5      507.47      532.34     19.21 o 
   7   4   5      490.74      507.52     29.01 o 
   8   4   5      222.07      244.21     22.68 o 
   9   4   5      114.66      104.08     21.20 o 
  10   4   5      431.31      448.07     48.42 o 
  -9   5   5      482.92      542.48     40.42 o 
  -8   5   5       18.30       27.00     16.11 o 
  -7   5   5     1499.76     1328.03     97.00 o 
  -6   5   5     1885.13     1859.71     97.56 o 
  -5   5   5       18.95       19.37     12.37 o 
  -4   5   5     2394.43     2419.86     45.00 o 
  -3   5   5     2275.62     2287.07     34.15 o 
  -2   5   5     1035.41     1012.76     25.58 o 
  -1   5   5     2212.37     2248.88     45.58 o 
   0   5   5      411.42      438.27      9.97 o 
   1   5   5     2723.08     2652.25     30.38 o 
   2   5   5     3663.55     3796.17     36.44 o 
   3   5   5     1030.58     1054.64     15.48 o 
   4   5   5     3451.71     3520.52     39.00 o 
   5   5   5     1831.64     1886.48     29.84 o 
   6   5   5       20.92       25.71      8.68 o 
   7   5   5      677.15      664.06     24.27 o 
   8   5   5     1512.68     1522.84     55.63 o 
   9   5   5       78.46       85.63     20.45 o 
  10   5   5      601.02      542.06     38.52 o 
  11   5   5      170.52      -16.55     27.19 o 
  -9   6   5      356.89      414.21     34.29 o 
  -8   6   5      116.73      114.30     26.44 o 
  -7   6   5      402.01      417.69     26.76 o 
  -6   6   5      272.37      323.68     21.89 o 
  -5   6   5      271.92      236.83     21.62 o 
  -4   6   5     1515.54     1492.79     35.68 o 
  -3   6   5     3492.78     3450.90     49.80 o 
  -2   6   5        1.36        3.86      8.12 o 
  -1   6   5     1361.10     1327.71     20.85 o 
   0   6   5      898.64      893.44     13.16 o 
   1   6   5      199.49      191.34      7.95 o 
   2   6   5     1888.71     1890.26     21.11 o 
   3   6   5      191.93      153.88      8.72 o 
   4   6   5     1396.16     1333.54     22.00 o 
   5   6   5     2600.88     2490.15     43.68 o 
   6   6   5       23.89       15.65     11.27 o 
   7   6   5      589.38      573.94     20.40 o 
   8   6   5      845.14      830.66     41.18 o 
   9   6   5       31.23       23.02     13.31 o 
  10   6   5      286.41      238.40     34.82 o 
  11   6   5      232.71      251.25     43.41 o 
  -8   7   5      221.98      117.77    127.88 o 
  -7   7   5       13.40       20.42     17.97 o 
  -6   7   5      788.50      767.41     35.20 o 
  -5   7   5     1065.99     1021.53     30.03 o 
  -4   7   5      629.63      592.18     32.54 o 
  -3   7   5     3952.98     3851.96     81.60 o 
  -2   7   5        1.13       -4.38     15.51 o 
  -1   7   5     1003.50     1044.98     18.14 o 
   0   7   5     1379.32     1377.82     20.10 o 
   1   7   5      196.80      186.72     13.94 o 
   2   7   5     1400.14     1362.79     19.26 o 
   3   7   5       10.68       22.13      6.79 o 
   4   7   5       84.31       72.29     10.53 o 
   5   7   5     2379.67     2386.89     33.24 o 
   6   7   5      506.27      510.84     18.96 o 
   7   7   5       15.81       14.36     10.78 o 
   8   7   5     1518.20     1508.34     34.33 o 
   9   7   5      500.87      545.87     28.58 o 
  10   7   5       91.81      115.44     26.71 o 
  11   7   5      335.34      335.99     29.16 o 
  -8   8   5      277.90      171.42    133.88 o 
  -7   8   5       14.58        6.89     14.58 o 
  -6   8   5      629.24      663.82     31.23 o 
  -5   8   5      385.96      351.63     33.07 o 
  -4   8   5       12.28       24.03     16.77 o 
  -3   8   5      407.46      360.44     25.73 o 
  -2   8   5      352.80      324.77     15.01 o 
  -1   8   5        5.33        9.66      6.44 o 
   0   8   5      707.21      744.27     15.80 o 
   1   8   5      363.44      372.11     14.82 o 
   2   8   5     2288.05     2248.92     28.40 o 
   3   8   5     2767.98     2811.24     41.65 o 
   4   8   5       20.80       27.35      8.31 o 
   5   8   5      569.75      549.86     17.71 o 
   6   8   5      481.54      478.87     18.95 o 
   7   8   5      169.49      169.92     16.22 o 
   8   8   5      381.34      371.08     29.29 o 
   9   8   5      232.97      273.02     44.44 o 
  10   8   5       52.24       59.32     17.89 o 
  11   8   5      418.74      452.68     31.67 o 
  -7   9   5       22.71      -25.06     46.25 o 
  -6   9   5      300.58      303.02     61.55 o 
  -5   9   5      683.43      729.65     44.39 o 
  -4   9   5        0.98      -14.23     16.98 o 
  -3   9   5     2145.54     2061.47     82.53 o 
  -2   9   5     1956.96     2008.88     37.91 o 
  -1   9   5      462.17      488.71     15.35 o 
   0   9   5     1711.26     1800.17     28.48 o 
   1   9   5     2552.93     2513.12     59.03 o 
   2   9   5      385.90      376.58     11.74 o 
   3   9   5     1663.37     1689.88     25.64 o 
   4   9   5      386.10      375.46     17.31 o 
   5   9   5      345.80      343.51     15.26 o 
   6   9   5     3294.14     3154.65     68.91 o 
   7   9   5       96.78       80.00     15.31 o 
   8   9   5      547.19      508.88     28.45 o 
   9   9   5     1328.59     1309.18     44.42 o 
  10   9   5       18.00       -6.10     18.27 o 
  -6  10   5        2.02      -18.68     23.98 o 
  -5  10   5      473.69      423.47     40.47 o 
  -4  10   5      297.35      264.56     32.48 o 
  -3  10   5      554.26      595.25     35.70 o 
  -2  10   5     2182.62     2166.78     34.66 o 
  -1  10   5        5.08       -3.19      5.31 o 
   0  10   5     1131.98     1125.32     19.01 o 
   1  10   5     1580.54     1582.05     24.58 o 
   2  10   5       12.28       15.36     15.11 o 
   3  10   5      834.31      807.90     44.62 o 
   4  10   5      738.63      750.98     17.01 o 
   5  10   5      129.52      118.49     10.94 o 
   6  10   5     2717.58     2708.17     45.86 o 
   7  10   5      883.70      854.93     32.79 o 
   8  10   5      260.87      288.39     21.10 o 
   9  10   5     1219.83     1178.13     38.25 o 
  10  10   5      151.28      175.38     22.39 o 
  -5  11   5      862.87      835.86     55.59 o 
  -4  11   5      314.23      330.14     26.58 o 
  -3  11   5       26.98       17.46      7.38 o 
  -2  11   5      640.04      628.19     19.38 o 
  -1  11   5      507.24      493.78     20.44 o 
   0  11   5       15.02       12.81      6.52 o 
   1  11   5     3928.09     3627.44    120.92 o 
   2  11   5      949.66      941.05     43.84 o 
   3  11   5     1501.18     1423.75     53.65 o 
   4  11   5     2208.72     2085.30     34.54 o 
   5  11   5       99.71      100.58     10.30 o 
   6  11   5      818.22      823.11     45.18 o 
   7  11   5      562.89      530.16     32.05 o 
   8  11   5       73.68       45.89     16.68 o 
   9  11   5      680.54      693.95     31.59 o 
  -4  12   5      264.16      255.71     36.03 o 
  -3  12   5        1.92       -2.84     15.56 o 
  -2  12   5      842.77      862.29     35.36 o 
  -1  12   5      770.03      815.23     40.37 o 
   0  12   5       40.96       41.00     27.17 o 
   1  12   5     1040.32     1059.06     57.66 o 
   2  12   5      523.16      571.82     40.47 o 
   3  12   5      231.19      242.84     31.91 o 
   4  12   5      854.16      791.43     52.69 o 
   5  12   5      248.61      240.76     35.40 o 
   6  12   5      316.04      321.89     20.05 o 
   7  12   5      979.06      934.70     83.66 o 
   8  12   5        0.91       -0.54     11.95 o 
   9  12   5      335.50      290.61     36.56 o 
  -3  13   5      101.01       96.75     29.88 o 
  -2  13   5      192.00      174.98     25.34 o 
  -1  13   5      666.23      574.40     33.34 o 
   0  13   5       47.59       36.50     21.35 o 
   1  13   5      752.31      739.06     34.48 o 
   2  13   5     1140.95     1134.97     58.09 o 
   3  13   5       36.31       29.62     23.90 o 
   4  13   5      424.74      240.90     59.65 o 
   5  13   5      244.14      187.10     31.81 o 
   6  13   5       21.95       15.17      8.76 o 
   7  13   5      436.35      419.90     27.61 o 
   8  13   5       14.23       19.84     20.30 o 
  -1  14   5     1385.84     1488.36     75.45 o 
   0  14   5      256.36      316.38     30.13 o 
   1  14   5      400.07      412.82     31.94 o 
   2  14   5      685.13      669.09     53.65 o 
   3  14   5       39.30       44.26     28.15 o 
   4  14   5      477.34      533.52     80.16 o 
   5  14   5      803.39      945.17     96.28 o 
   6  14   5       14.77      -11.87     18.38 o 
   2  15   5      686.82      690.15     56.81 o 
   4  15   5      152.74      155.61     67.81 o 
  -4 -11   6      456.47      478.40     52.65 o 
  -3 -11   6      228.39      167.14     39.96 o 
  -2 -11   6       44.43       73.50     28.12 o 
  -1 -11   6      342.69      443.09     75.61 o 
   0 -11   6      115.71       87.88     29.49 o 
  -6 -10   6      133.99      112.30     78.07 o 
  -5 -10   6      101.16       89.41     32.80 o 
  -4 -10   6      106.01       93.00     32.18 o 
  -3 -10   6      572.61      606.13     49.24 o 
  -2 -10   6       16.81       40.07     44.31 o 
  -1 -10   6      593.49      627.95     52.52 o 
   0 -10   6      380.30      418.23     31.47 o 
   1 -10   6      105.87       83.94     22.59 o 
   2 -10   6      285.94      377.02     33.04 o 
   3 -10   6      220.69      189.76     34.87 o 
  -7  -9   6        4.04      -15.53     17.60 o 
  -6  -9   6      290.87       95.41     74.73 o 
  -5  -9   6      175.77      166.66     18.35 o 
  -4  -9   6      175.16      112.45     45.27 o 
  -3  -9   6      644.07      536.30     72.08 o 
  -2  -9   6      208.39      166.26     65.77 o 
  -1  -9   6      175.55      204.81     53.04 o 
   0  -9   6     1207.62     1197.58     44.64 o 
   1  -9   6      238.01      265.87     41.33 o 
   2  -9   6      195.82      181.34     29.86 o 
   3  -9   6      697.84      711.75     38.97 o 
   4  -9   6        5.50       23.40     19.58 o 
  -8  -8   6      271.63      243.99     52.67 o 
  -7  -8   6        3.81        5.90     14.07 o 
  -6  -8   6      382.16      416.96     33.97 o 
  -5  -8   6      590.42      635.26     33.88 o 
  -4  -8   6       17.44       16.47      7.64 o 
  -3  -8   6        4.69        8.05      8.70 o 
  -2  -8   6       80.45       79.10     11.15 o 
  -1  -8   6        4.60       -0.59      4.28 o 
   0  -8   6      183.54      230.51     40.16 o 
   1  -8   6       75.68       60.11     20.98 o 
   2  -8   6      157.84      181.78     27.11 o 
   3  -8   6      645.12      684.10     50.82 o 
   4  -8   6      105.58       87.33     29.22 o 
   5  -8   6      388.75      481.74     48.46 o 
  -9  -7   6       92.56      125.73     26.04 o 
  -8  -7   6      307.52      366.03     30.04 o 
  -7  -7   6      149.08      110.62     91.56 o 
  -6  -7   6       61.53       81.26     21.07 o 
  -5  -7   6     1087.31     1124.23     41.28 o 
  -4  -7   6      365.96      325.04     19.02 o 
  -3  -7   6      717.10      703.83     39.80 o 
  -2  -7   6     2039.27     1989.35     37.68 o 
  -1  -7   6        5.45       -7.43      8.78 o 
   0  -7   6     1102.94     1072.48     32.09 o 
   1  -7   6      390.81      396.76     23.50 o 
   2  -7   6      105.50      106.83     28.71 o 
   3  -7   6      814.00      736.24     58.66 o 
   4  -7   6      281.55      263.69     20.92 o 
   5  -7   6      103.92       74.29     14.03 o 
   6  -7   6      181.75      145.84     18.70 o 
  -9  -6   6        0.93        6.52     22.23 o 
  -8  -6   6      206.63      268.15     25.84 o 
  -7  -6   6      763.23      766.16     77.19 o 
  -6  -6   6        2.29        8.73     11.52 o 
  -5  -6   6      847.00      902.23     43.26 o 
  -4  -6   6      656.11      646.43     24.51 o 
  -3  -6   6      588.66      550.61     14.89 o 
  -2  -6   6     1087.26     1136.18     24.33 o 
  -1  -6   6       40.38       37.95     11.83 o 
   0  -6   6      585.13      602.73     14.67 o 
   1  -6   6      486.48      488.21     22.00 o 
   2  -6   6        3.87        8.90      8.41 o 
   3  -6   6      310.23      323.55     29.84 o 
   4  -6   6      302.84      285.67     24.51 o 
   5  -6   6      169.10      168.63     15.75 o 
   6  -6   6      489.30      470.63     60.79 o 
   7  -6   6      110.36      103.36     25.44 o 
  -9  -5   6        3.33       16.24     19.13 o 
  -8  -5   6      269.65      255.21     28.62 o 
  -7  -5   6     1202.21     1168.52     36.53 o 
  -6  -5   6        1.25       11.69     13.64 o 
  -5  -5   6     2144.89     2048.77     57.36 o 
  -4  -5   6     2292.61     2298.81     42.47 o 
  -3  -5   6      161.65      167.56     10.90 o 
  -2  -5   6     1345.63     1366.74     29.02 o 
  -1  -5   6     1221.41     1180.26     25.71 o 
   0  -5   6      519.52      532.65     14.91 o 
   1  -5   6     2110.75     2086.81     62.70 o 
   2  -5   6      169.02      180.34     25.41 o 
   3  -5   6     1376.24     1327.69     30.36 o 
   4  -5   6     1030.53     1017.60     54.20 o 
   5  -5   6        0.19      -10.05     10.05 o 
   6  -5   6      406.60      397.28     29.01 o 
   7  -5   6      249.46      257.76     21.10 o 
   8  -5   6       25.95       25.14     17.31 o 
 -10  -4   6      379.91      470.50     62.17 o 
  -9  -4   6      188.59      218.04     30.51 o 
  -8  -4   6      129.21      130.86     19.64 o 
  -7  -4   6      689.67      735.54     34.22 o 
  -6  -4   6      422.78      449.67     25.60 o 
  -5  -4   6      642.79      684.89     33.83 o 
  -4  -4   6      820.44      831.06     32.82 o 
  -3  -4   6      156.46      161.21     19.17 o 
  -2  -4   6     1177.15     1128.23     21.95 o 
  -1  -4   6     1362.29     1415.66     23.64 o 
   0  -4   6       52.82       46.08      6.85 o 
   1  -4   6     1602.38     1629.24     21.50 o 
   2  -4   6      296.34      322.45     12.79 o 
   3  -4   6      697.78      698.66     19.22 o 
   4  -4   6      673.31      663.96     26.53 o 
   5  -4   6      128.43      107.98     15.73 o 
   6  -4   6      319.46      303.34     21.03 o 
   7  -4   6      458.51      490.32     24.70 o 
   8  -4   6      116.94      127.82     19.62 o 
   9  -4   6      134.62      122.23     22.70 o 
 -10  -3   6       87.21       43.47     63.74 o 
  -9  -3   6       40.62       63.86     34.98 o 
  -8  -3   6        2.28       20.26     14.01 o 
  -7  -3   6      532.82      575.21     30.14 o 
  -6  -3   6     1021.31      959.36     35.59 o 
  -5  -3   6      543.69      503.33     22.00 o 
  -4  -3   6     1169.72     1123.98     24.08 o 
  -3  -3   6       67.11       72.64     14.25 o 
  -2  -3   6       38.93       26.12      7.08 o 
  -1  -3   6      109.46      112.21     10.63 o 
   0  -3   6       45.75       27.02      5.72 o 
   1  -3   6      573.67      553.28     11.07 o 
   2  -3   6      880.86      922.89     27.27 o 
   3  -3   6       27.07       33.21     10.69 o 
   4  -3   6     1198.07     1134.20     21.82 o 
   5  -3   6      464.90      451.76     16.65 o 
   6  -3   6       52.62       49.19     12.67 o 
   7  -3   6      406.49      408.79     21.19 o 
   8  -3   6      186.53      186.80     22.41 o 
   9  -3   6       63.69       54.99     17.37 o 
 -10  -2   6      117.18       77.09     71.49 o 
  -9  -2   6      391.39      566.09    182.03 o 
  -8  -2   6       16.63       16.88     16.02 o 
  -7  -2   6      124.41      130.60     19.37 o 
  -6  -2   6      239.30      224.16     31.59 o 
  -5  -2   6      256.62      247.19     23.27 o 
  -4  -2   6     1116.44     1085.47     40.25 o 
  -3  -2   6     1735.42     1698.47     29.12 o 
  -2  -2   6       29.87       43.71      8.02 o 
  -1  -2   6     4293.94     4331.28     54.33 o 
   0  -2   6     1275.76     1329.57     17.94 o 
   1  -2   6      144.57      135.12      9.10 o 
   2  -2   6     1700.77     1691.76     26.68 o 
   3  -2   6       10.48        5.50      5.02 o 
   4  -2   6      116.15      132.35     13.29 o 
   5  -2   6     1444.14     1441.80     31.12 o 
   6  -2   6      167.27      153.97     13.77 o 
   7  -2   6      839.90      876.56     26.83 o 
   8  -2   6      713.52      708.22     27.56 o 
   9  -2   6        6.88       20.71     15.84 o 
  10  -2   6      362.27      336.47     28.57 o 
 -10  -1   6        3.93       -6.82     14.64 o 
  -9  -1   6      515.90      565.98     44.95 o 
  -8  -1   6       72.87       95.82     28.31 o 
  -7  -1   6       22.87       21.18     11.61 o 
  -6  -1   6      719.16      715.90     23.28 o 
  -5  -1   6       14.31       26.03     10.08 o 
  -4  -1   6      954.87      991.10     19.54 o 
  -3  -1   6      777.20      771.13     20.90 o 
  -2  -1   6     1134.06     1115.42     17.98 o 
  -1  -1   6      318.50      309.85     21.33 o 
   0  -1   6     2798.76     2839.71     27.16 o 
   1  -1   6      582.54      519.00     10.13 o 
   2  -1   6      874.77      865.66     17.96 o 
   3  -1   6      502.99      478.57     20.38 o 
   4  -1   6      232.22      250.35     12.30 o 
   5  -1   6     1215.05     1213.94     26.50 o 
   6  -1   6      437.36      394.74     19.87 o 
   7  -1   6     1107.59     1131.54     29.18 o 
   8  -1   6      914.56      904.05     39.13 o 
   9  -1   6       59.96       43.66     18.14 o 
  10  -1   6      187.35      202.12     27.74 o 
 -10   0   6        9.52       21.91     18.77 o 
  -9   0   6      330.12      425.07     62.17 o 
  -8   0   6      592.13      566.40     32.39 o 
  -7   0   6      949.33      950.69     34.73 o 
  -6   0   6     2229.24     2220.87     47.65 o 
  -5   0   6      637.16      612.22     21.34 o 
  -4   0   6     1476.43     1421.22     32.31 o 
  -3   0   6     2344.66     2168.54     36.86 o 
  -2   0   6     2094.40     2108.44     23.49 o 
  -1   0   6     1515.37     1491.23     24.11 o 
   0   0   6     8029.92     8632.87     78.28 o 
   1   0   6      580.39      663.81     10.49 o 
   2   0   6    11333.66    11776.31    106.46 o 
   3   0   6     8671.45     8373.46     87.85 o 
   4   0   6       11.46        7.57      7.54 o 
   5   0   6     1280.51     1284.48     35.00 o 
   6   0   6     2049.41     2061.28     34.77 o 
   7   0   6      154.68      189.41     40.41 o 
   8   0   6      722.30      795.22     61.97 o 
   9   0   6      254.56      338.07     61.95 o 
  10   0   6      105.46       61.78     33.08 o 
 -10   1   6      139.14      152.55    102.23 o 
  -9   1   6      118.35       67.75     58.69 o 
  -8   1   6      499.55      524.24     26.23 o 
  -7   1   6       45.36       63.69     16.57 o 
  -6   1   6       87.20       99.31     13.13 o 
  -5   1   6     1193.79     1226.81     29.07 o 
  -4   1   6      115.91      128.60     11.30 o 
  -3   1   6     2381.88     2450.12     32.70 o 
  -2   1   6     1870.97     1863.57     59.23 o 
  -1   1   6      891.08      928.81     21.83 o 
   0   1   6     6818.32     7427.69    233.89 o 
   1   1   6      886.99      898.63     13.07 o 
   2   1   6     3351.87     3338.70     39.70 o 
   3   1   6        3.94       11.04      4.79 o 
   4   1   6      524.50      531.59     15.07 o 
   5   1   6      285.80      272.49     12.90 o 
   6   1   6     1303.52     1291.95     26.49 o 
   7   1   6        0.39       -7.55     10.38 o 
   8   1   6      765.59      825.93     37.97 o 
   9   1   6      166.21      126.83     44.19 o 
  10   1   6        8.26       -4.83     14.67 o 
  11   1   6      436.05      496.10     93.03 o 
 -10   2   6      124.97      113.97     92.26 o 
  -9   2   6        2.78       -2.16     19.23 o 
  -8   2   6      424.21      458.08     47.80 o 
  -7   2   6      170.34      186.67     19.41 o 
  -6   2   6      399.31      417.04     29.89 o 
  -5   2   6     1942.92     1803.09     60.41 o 
  -4   2   6       10.85       10.56      6.10 o 
  -3   2   6     4028.26     3792.44    110.92 o 
  -2   2   6     2954.78     2991.26     41.99 o 
  -1   2   6        7.27        6.91      2.25 o 
   0   2   6    13401.60    14167.64    252.90 o 
   1   2   6     4023.63     4223.39     34.92 o 
   2   2   6        5.41        3.33      3.57 o 
   3   2   6     2117.76     2033.76     22.06 o 
   4   2   6     1898.61     1791.83     35.46 o 
   5   2   6      146.67      141.87     16.73 o 
   6   2   6     2488.26     2472.68     50.28 o 
   7   2   6      125.28      120.89     15.62 o 
   8   2   6      468.92      488.80     24.96 o 
   9   2   6      289.93      346.61     28.15 o 
  10   2   6      137.80      122.03     45.76 o 
  11   2   6      162.22       43.79     63.72 o 
 -10   3   6      263.90      316.01     31.45 o 
  -9   3   6       21.64       18.66     18.36 o 
  -8   3   6      627.78      663.79     49.18 o 
  -7   3   6      501.84      531.19     27.98 o 
  -6   3   6       72.11       53.70     11.90 o 
  -5   3   6      634.57      554.25     66.30 o 
  -4   3   6     1059.54     1065.50     27.81 o 
  -3   3   6      411.23      408.30     10.85 o 
  -2   3   6      775.71      635.00     11.79 o 
  -1   3   6     1450.71     1457.59     44.59 o 
   0   3   6     1009.73     1087.45     15.09 o 
   1   3   6     3881.87     3873.66     29.18 o 
   2   3   6      334.45      355.18      9.52 o 
   3   3   6     3731.06     3762.65     34.64 o 
   4   3   6     1931.80     1879.18     38.99 o 
   5   3   6        0.76       -5.44      8.35 o 
   6   3   6     1062.25     1009.66     40.34 o 
   7   3   6       51.14       51.93     19.17 o 
   8   3   6      162.63      155.60     18.30 o 
   9   3   6      178.12      179.56     67.87 o 
  10   3   6       53.62       56.69     26.00 o 
  11   3   6       72.79       31.84     36.04 o 
  -9   4   6       87.83       49.40     49.43 o 
  -8   4   6      432.13      473.45     33.31 o 
  -7   4   6     1362.63     1320.45    152.60 o 
  -6   4   6       26.89       21.56     13.17 o 
  -5   4   6      802.92      804.15     24.77 o 
  -4   4   6     1760.08     1627.77     62.50 o 
  -3   4   6      338.88      341.17     13.62 o 
  -2   4   6     4229.71     4206.20     50.13 o 
  -1   4   6     2432.77     2523.34     35.12 o 
   0   4   6     4642.65     5047.52     45.48 o 
   1   4   6     5904.82     5823.49     46.28 o 
   2   4   6     1891.27     1947.81     19.63 o 
   3   4   6      127.18      152.02      8.80 o 
   4   4   6     5764.25     5635.30     64.66 o 
   5   4   6      769.37      801.64     25.18 o 
   6   4   6     1188.74     1227.54     31.84 o 
   7   4   6     1406.08     1352.02     32.14 o 
   8   4   6        4.30        2.58      8.89 o 
   9   4   6      521.90      538.39     31.98 o 
  10   4   6      198.88      212.45     22.99 o 
  11   4   6       55.16       15.81     19.85 o 
  -9   5   6      340.48      343.23     30.44 o 
  -8   5   6      316.76      295.82     25.28 o 
  -7   5   6     1371.11     1204.64     92.05 o 
  -6   5   6      130.18      143.00     18.68 o 
  -5   5   6      340.29      328.98     19.98 o 
  -4   5   6     3704.91     3559.92     77.40 o 
  -3   5   6     1287.79     1264.15     22.29 o 
  -2   5   6     2841.78     3032.55     53.69 o 
  -1   5   6     3152.29     3230.82     42.88 o 
   0   5   6        1.43        7.71      4.03 o 
   1   5   6     6211.45     6557.33     62.72 o 
   2   5   6     4948.50     5134.00     58.13 o 
   3   5   6      565.26      556.43     10.77 o 
   4   5   6     5573.96     5499.27     60.43 o 
   5   5   6     1638.69     1658.75     29.01 o 
   6   5   6      314.66      318.54     14.74 o 
   7   5   6     1210.14     1220.34     27.43 o 
   8   5   6      125.41      114.91     16.95 o 
   9   5   6      463.62      481.21     56.57 o 
  10   5   6      477.81      540.67     29.65 o 
  11   5   6        1.84       -9.07     15.12 o 
  -9   6   6      372.56      381.64     38.12 o 
  -8   6   6        9.62        3.01     14.06 o 
  -7   6   6      522.95      569.96     28.52 o 
  -6   6   6      459.83      500.56     29.80 o 
  -5   6   6        3.99        0.48     11.90 o 
  -4   6   6     1567.74     1512.36     34.57 o 
  -3   6   6      766.91      762.38     28.13 o 
  -2   6   6     1233.62     1205.72     30.25 o 
  -1   6   6     3133.42     3200.59     49.38 o 
   0   6   6      503.73      529.77     12.95 o 
   1   6   6     1354.43     1358.43     23.95 o 
   2   6   6      499.75      477.30      9.74 o 
   3   6   6      114.53      112.91      7.57 o 
   4   6   6      859.27      812.20     17.25 o 
   5   6   6     1903.59     1866.93     29.81 o 
   6   6   6       16.48       14.84      9.00 o 
   7   6   6     1368.55     1381.10     31.88 o 
   8   6   6      439.27      516.45     28.51 o 
   9   6   6      163.61      170.91     24.20 o 
  10   6   6      372.55      373.85     25.55 o 
  11   6   6       33.96       40.11     19.61 o 
  -8   7   6        5.80       22.77     18.75 o 
  -7   7   6      514.13      520.01     60.40 o 
  -6   7   6      955.59      908.22     36.53 o 
  -5   7   6       14.34       17.42     12.45 o 
  -4   7   6      734.56      680.05     49.68 o 
  -3   7   6     2489.37     2396.14     57.01 o 
  -2   7   6      229.54      232.53     11.84 o 
  -1   7   6     2087.51     2140.33     25.85 o 
   0   7   6      605.25      612.51     17.41 o 
   1   7   6      143.79      155.95      8.94 o 
   2   7   6     2726.39     2709.38     29.84 o 
   3   7   6     1091.72     1092.76     19.09 o 
   4   7   6     2139.26     2082.15     38.61 o 
   5   7   6     1601.65     1627.84     26.20 o 
   6   7   6       17.06       23.73      8.76 o 
   7   7   6      484.59      481.45     24.27 o 
   8   7   6      798.27      851.01     33.01 o 
   9   7   6       59.25       71.68     17.72 o 
  10   7   6      261.03      234.80     40.75 o 
  11   7   6      193.67      169.41     57.25 o 
  -8   8   6      204.44       88.34    108.61 o 
  -7   8   6      189.07       74.49     89.04 o 
  -6   8   6     1234.41     1212.36     65.13 o 
  -5   8   6       74.38       92.54     22.87 o 
  -4   8   6       24.75       33.40     16.82 o 
  -3   8   6      476.61      477.50     42.15 o 
  -2   8   6      189.18      171.79     14.31 o 
  -1   8   6       56.07       49.15      9.20 o 
   0   8   6      392.46      404.52     20.01 o 
   1   8   6       35.26       33.83      9.05 o 
   2   8   6     1665.61     1740.68     25.55 o 
   3   8   6      931.50      928.33     18.25 o 
   4   8   6      755.55      702.97     16.12 o 
   5   8   6      804.98      798.90     18.76 o 
   6   8   6        8.49       12.23      9.38 o 
   7   8   6       42.06       42.97     14.48 o 
   8   8   6       32.97       29.51     15.96 o 
   9   8   6        4.47        3.42     13.66 o 
  10   8   6      169.26      182.98     24.96 o 
  11   8   6      161.09      150.14     27.07 o 
  -7   9   6        2.21        8.11     23.67 o 
  -6   9   6      556.81      576.69     45.45 o 
  -5   9   6      414.90      429.20     35.66 o 
  -4   9   6      227.21      201.07     42.13 o 
  -3   9   6     2919.84     2926.01     47.11 o 
  -2   9   6      709.78      723.24     21.76 o 
  -1   9   6     3881.73     3900.04     51.96 o 
   0   9   6     1114.57     1089.82     19.80 o 
   1   9   6       50.13       44.98     12.31 o 
   2   9   6      831.30      844.21     15.15 o 
   3   9   6     1315.49     1329.41     29.67 o 
   4   9   6       10.94       20.38      7.12 o 
   5   9   6     1550.76     1466.56     32.25 o 
   6   9   6     1065.76     1120.01     35.96 o 
   7   9   6        1.11        3.73     13.06 o 
   8   9   6     1538.19     1539.58     35.63 o 
   9   9   6      557.30      574.40     48.09 o 
  10   9   6      263.64      286.86     25.08 o 
  -6  10   6      359.30      334.75     67.95 o 
  -5  10   6      557.95      537.56     65.21 o 
  -4  10   6       23.40       27.16     19.52 o 
  -3  10   6     1325.00     1373.80     29.52 o 
  -2  10   6     1537.66     1587.26     29.84 o 
  -1  10   6      164.33      190.03     16.02 o 
   0  10   6      379.27      400.13     12.18 o 
   1  10   6      888.94      888.72     26.76 o 
   2  10   6      453.72      510.65     29.49 o 
   3  10   6      868.79      906.13     37.54 o 
   4  10   6        0.49        0.18      8.02 o 
   5  10   6      887.21      814.20     23.66 o 
   6  10   6      889.51      870.86     27.32 o 
   7  10   6       71.74       80.53     13.22 o 
   8  10   6     1171.19     1086.31     35.18 o 
   9  10   6      542.32      594.03     30.20 o 
  10  10   6        0.18       11.53     14.26 o 
  -5  11   6      559.56      556.18     46.70 o 
  -4  11   6       18.31       14.59      9.62 o 
  -3  11   6      497.97      504.43     18.36 o 
  -2  11   6      464.64      494.64     17.91 o 
  -1  11   6        2.72        2.66      4.87 o 
   0  11   6      822.38      874.91     20.73 o 
   1  11   6     1256.21     1247.58     22.98 o 
   2  11   6        0.76       13.04     15.89 o 
   3  11   6     3174.98     2865.28    103.88 o 
   4  11   6      717.61      701.45     21.29 o 
   5  11   6      401.66      401.02     21.20 o 
   6  11   6     1373.44     1315.68     47.49 o 
   7  11   6      167.13      186.20     15.77 o 
   8  11   6      279.38      305.68     22.10 o 
   9  11   6      826.78      836.60     68.92 o 
  -4  12   6      172.62      195.98     43.94 o 
  -3  12   6       77.69       76.74     31.42 o 
  -2  12   6      598.10      552.90     21.44 o 
  -1  12   6      200.69      199.22     10.44 o 
   0  12   6      183.11      170.88     17.75 o 
   1  12   6     1119.75     1158.32     35.55 o 
   2  12   6       76.62       92.28     24.83 o 
   3  12   6      862.23      945.83     69.58 o 
   4  12   6      301.48      291.46     41.03 o 
   5  12   6        6.31       10.15      7.69 o 
   6  12   6      622.36      573.50     55.07 o 
   7  12   6      479.81      443.89     24.50 o 
   8  12   6       89.23       84.16     15.36 o 
   9  12   6      671.33      748.14     43.96 o 
  -3  13   6       19.10       26.35     19.03 o 
  -2  13   6      242.80      280.64     33.39 o 
  -1  13   6      360.78      341.47     27.31 o 
   0  13   6       43.31       75.33     18.86 o 
   1  13   6      592.92      641.39     44.22 o 
   2  13   6      203.07      263.17     34.47 o 
   3  13   6      189.28      131.21     46.99 o 
   4  13   6      864.63      793.90     50.27 o 
   5  13   6       77.14       56.90     12.68 o 
   6  13   6      489.95      448.44     32.92 o 
   7  13   6      471.46      411.52     21.40 o 
   8  13   6        5.92        4.05      9.87 o 
  -1  14   6     1193.51     1200.23     68.66 o 
   0  14   6        0.78      -16.88     16.88 o 
   1  14   6      765.92      735.50     36.24 o 
   2  14   6      676.87      640.83     41.25 o 
   3  14   6       40.54       53.80     45.07 o 
   4  14   6      723.51      687.50     52.94 o 
   5  14   6      283.52      296.63     43.29 o 
   6  14   6      193.93      189.77     28.24 o 
   1  15   6      479.53      458.44     47.83 o 
   2  15   6      637.56      723.91    158.05 o 
   3  15   6       14.34       -3.94     22.36 o 
   4  15   6      622.76      643.28     57.59 o 
  -5 -10   7       21.80        2.43     33.60 o 
  -4 -10   7      247.76      273.42     41.64 o 
  -3 -10   7      188.52      159.67     36.24 o 
  -2 -10   7      114.37       92.08     22.36 o 
  -1 -10   7      808.58      860.76     47.63 o 
   0 -10   7       20.56       33.89     43.75 o 
   1 -10   7      234.70      205.45    125.69 o 
   2 -10   7      195.47      154.38     39.55 o 
  -6  -9   7       91.18       71.95     25.83 o 
  -5  -9   7        9.59       13.07     15.19 o 
  -4  -9   7      361.21      311.46     49.81 o 
  -3  -9   7      210.49      276.05     36.57 o 
  -2  -9   7       74.00      101.50     28.88 o 
  -1  -9   7      774.01      830.86     55.21 o 
   0  -9   7      396.62      403.41     28.18 o 
   1  -9   7       15.34        1.25     12.44 o 
   2  -9   7      497.31      519.54     34.36 o 
   3  -9   7      233.45      185.35     27.65 o 
  -7  -8   7       60.62       36.38     37.64 o 
  -6  -8   7      299.93      325.05     39.65 o 
  -5  -8   7      224.11      244.29     17.08 o 
  -4  -8   7       70.64       57.93     13.55 o 
  -3  -8   7      382.32      364.97     15.41 o 
  -2  -8   7      149.73      145.74     16.97 o 
  -1  -8   7       75.98       77.57      8.88 o 
   0  -8   7      232.71      356.12     29.59 o 
   1  -8   7        2.66       16.80     14.17 o 
   2  -8   7      240.02      280.56     30.09 o 
   3  -8   7      247.38      233.82     30.55 o 
   4  -8   7        0.32       20.45     21.93 o 
   5  -8   7      201.77       70.06     54.16 o 
  -8  -7   7      253.14      325.54     29.27 o 
  -7  -7   7       33.10       20.81     18.69 o 
  -6  -7   7      118.98      127.00     23.60 o 
  -5  -7   7      239.23      235.22     16.61 o 
  -4  -7   7       34.15       38.30     11.36 o 
  -3  -7   7     1065.75     1026.66     52.40 o 
  -2  -7   7        9.92       27.70      7.76 o 
  -1  -7   7       86.31       94.57      9.25 o 
   0  -7   7     1002.83     1039.56     38.18 o 
   1  -7   7       82.59       79.84     19.71 o 
   2  -7   7      363.60      377.61     25.93 o 
   3  -7   7      808.19      811.24     29.75 o 
   4  -7   7       79.67       58.07     20.21 o 
   5  -7   7      312.11      348.55     31.44 o 
   6  -7   7      389.70      307.11     29.97 o 
  -9  -6   7      165.31      143.58     30.95 o 
  -8  -6   7      408.93      442.52     30.54 o 
  -7  -6   7       13.97       21.40     23.21 o 
  -6  -6   7      111.18      105.87     21.05 o 
  -5  -6   7      595.23      625.19     30.76 o 
  -4  -6   7       29.59       37.18     12.00 o 
  -3  -6   7      792.39      786.71     23.47 o 
  -2  -6   7      330.94      321.39     18.03 o 
  -1  -6   7       95.82      108.73      9.71 o 
   0  -6   7      850.19      853.11     18.88 o 
   1  -6   7      887.64      922.17     34.13 o 
   2  -6   7       29.26       37.44      8.12 o 
   3  -6   7      707.55      691.73     52.60 o 
   4  -6   7      147.59      119.92     25.05 o 
   5  -6   7      232.68      208.40     23.23 o 
   6  -6   7      374.07      366.89     30.22 o 
   7  -6   7       10.38        1.39     10.68 o 
  -9  -5   7       33.68       46.21     24.35 o 
  -8  -5   7      720.43      645.85     40.54 o 
  -7  -5   7      169.94      167.96     31.84 o 
  -6  -5   7       56.37       59.17     14.32 o 
  -5  -5   7      960.33      938.87     41.48 o 
  -4  -5   7      592.76      550.36     25.16 o 
  -3  -5   7      702.71      664.31     16.48 o 
  -2  -5   7     1504.16     1529.60     28.73 o 
  -1  -5   7        2.57        5.59      7.93 o 
   0  -5   7      747.04      793.37     20.92 o 
   1  -5   7     1230.65     1251.64     25.23 o 
   2  -5   7      103.77      121.74      9.59 o 
   3  -5   7     1096.81     1023.20     59.32 o 
   4  -5   7      813.64      818.02     47.63 o 
   5  -5   7      254.74      253.76     37.64 o 
   6  -5   7      549.47      530.50     32.77 o 
   7  -5   7      106.80      107.38     19.26 o 
   8  -5   7       71.64       74.11     31.90 o 
  -9  -4   7        1.96       -2.92     21.40 o 
  -8  -4   7      338.99      366.55     30.14 o 
  -7  -4   7      744.38      712.89     36.40 o 
  -6  -4   7       21.10       22.44     19.11 o 
  -5  -4   7     1550.70     1533.49     38.07 o 
  -4  -4   7     1491.87     1448.02     36.77 o 
  -3  -4   7      273.33      282.22     11.45 o 
  -2  -4   7     1077.04     1106.70     23.61 o 
  -1  -4   7      187.06      184.33     22.45 o 
   0  -4   7      329.63      322.45     11.65 o 
   1  -4   7     1572.42     1585.83     25.41 o 
   2  -4   7       26.35       14.11      8.21 o 
   3  -4   7      506.70      556.23     22.89 o 
   4  -4   7      542.54      540.79     23.24 o 
   5  -4   7        0.23        4.50     10.17 o 
   6  -4   7      482.74      472.36     20.56 o 
   7  -4   7      134.02      154.08     20.12 o 
   8  -4   7        7.06       17.37     14.94 o 
 -10  -3   7      131.08       67.65     45.55 o 
  -9  -3   7       78.89       57.21     29.88 o 
  -8  -3   7       41.53       86.01     30.50 o 
  -7  -3   7      744.92      748.86     27.60 o 
  -6  -3   7       70.36       81.82     13.42 o 
  -5  -3   7      443.55      439.42     21.17 o 
  -4  -3   7     1965.70     1938.22     33.48 o 
  -3  -3   7      269.29      315.58     27.31 o 
  -2  -3   7     1691.36     1698.39     26.78 o 
  -1  -3   7      205.52      214.58     12.43 o 
   0  -3   7       21.11       38.33      6.56 o 
   1  -3   7      962.85      911.90     15.66 o 
   2  -3   7       30.03       29.07      7.15 o 
   3  -3   7     1095.64     1076.21     46.06 o 
   4  -3   7      614.05      580.71     35.74 o 
   5  -3   7        6.36       10.98      8.08 o 
   6  -3   7      208.47      228.72     18.29 o 
   7  -3   7      143.64      146.11     16.34 o 
   8  -3   7       34.24       39.21     19.91 o 
   9  -3   7       93.97       98.53     22.00 o 
 -10  -2   7      329.26      416.47     46.99 o 
  -9  -2   7      228.89      190.72    128.54 o 
  -8  -2   7       39.86       55.12     25.14 o 
  -7  -2   7      660.69      679.70     30.32 o 
  -6  -2   7      388.78      467.81     30.12 o 
  -5  -2   7      184.54      201.33     22.38 o 
  -4  -2   7     1601.00     1550.96     34.56 o 
  -3  -2   7      104.72      106.24      9.97 o 
  -2  -2   7     1660.84     1672.37     22.52 o 
  -1  -2   7     1003.98     1074.79     18.86 o 
   0  -2   7       49.24       35.37     10.37 o 
   1  -2   7     1640.79     1627.24     19.13 o 
   2  -2   7     1306.42     1331.25     24.10 o 
   3  -2   7      875.56      882.44     24.86 o 
   4  -2   7      736.20      727.79     27.46 o 
   5  -2   7      122.34      129.65     19.73 o 
   6  -2   7       93.42       83.83     12.44 o 
   7  -2   7      745.03      749.90     33.38 o 
   8  -2   7      104.10      129.35     26.58 o 
   9  -2   7      120.39      135.82     25.47 o 
 -10  -1   7      284.44      297.52     40.81 o 
  -9  -1   7      262.12      272.67     32.95 o 
  -8  -1   7        0.71        1.38     15.41 o 
  -7  -1   7      530.28      536.17     28.31 o 
  -6  -1   7      555.83      576.89     20.81 o 
  -5  -1   7      304.16      266.33     16.32 o 
  -4  -1   7     1529.11     1500.12     25.17 o 
  -3  -1   7     1157.88     1093.68     29.87 o 
  -2  -1   7      127.06      112.93      5.80 o 
  -1  -1   7     2596.36     2620.95     36.45 o 
   0  -1   7      609.08      655.38     17.09 o 
   1  -1   7       68.52       71.96      5.38 o 
   2  -1   7     2060.24     2054.86     29.71 o 
   3  -1   7        2.92       17.45      7.53 o 
   4  -1   7      976.94      997.34     21.88 o 
   5  -1   7      638.75      669.81     22.63 o 
   6  -1   7      303.35      341.21     24.10 o 
   7  -1   7      713.96      761.40     28.15 o 
   8  -1   7      306.84      329.10     27.48 o 
   9  -1   7        2.58       28.68     19.88 o 
  10  -1   7      243.64      249.02     34.73 o 
 -10   0   7       60.39      -11.94     22.69 o 
  -9   0   7      175.62      242.30     31.96 o 
  -8   0   7      133.05      137.11     17.83 o 
  -7   0   7      772.93      800.54     26.40 o 
  -6   0   7     2265.75     2288.43     56.15 o 
  -5   0   7        5.77       20.00      9.25 o 
  -4   0   7     2893.24     2866.58    103.09 o 
  -3   0   7      554.14      535.03     11.62 o 
  -2   0   7      118.62      118.51     11.76 o 
  -1   0   7     1080.38     1114.19     57.47 o 
   0   0   7      331.76      316.17      8.51 o 
   1   0   7       12.24        9.03      3.41 o 
   2   0   7     6572.58     6655.30     58.58 o 
   3   0   7      328.10      324.10      9.31 o 
   4   0   7     1426.54     1415.40     34.98 o 
   5   0   7     2814.10     2720.08     58.75 o 
   6   0   7      528.82      537.04     21.39 o 
   7   0   7     1030.17     1106.57     31.57 o 
   8   0   7     1157.46     1209.76     49.69 o 
   9   0   7        0.29       14.16     21.96 o 
  10   0   7      407.36      476.38     45.24 o 
 -10   1   7        0.86        4.74     20.24 o 
  -9   1   7      264.09      213.70    129.78 o 
  -8   1   7      155.33      192.81     27.78 o 
  -7   1   7       12.38       13.00     12.00 o 
  -6   1   7     1612.40     1552.00     32.08 o 
  -5   1   7        3.29       11.19      8.55 o 
  -4   1   7      548.13      537.56     13.80 o 
  -3   1   7     1606.36     1564.77     23.03 o 
  -2   1   7      808.23      794.39     11.63 o 
  -1   1   7     3533.27     3592.57     34.62 o 
   0   1   7     1096.26      997.50     26.86 o 
   1   1   7        4.03        9.40      2.94 o 
   2   1   7      539.62      554.17      9.99 o 
   3   1   7      948.31      883.79     13.81 o 
   4   1   7      113.41      116.66      8.45 o 
   5   1   7      497.21      512.17     15.43 o 
   6   1   7     1390.28     1359.50     27.24 o 
   7   1   7      147.87      156.67     16.58 o 
   8   1   7     1216.93     1282.14     34.06 o 
   9   1   7       48.45        8.33     14.06 o 
  10   1   7      303.64      319.40     29.16 o 
 -10   2   7        6.37       -9.08     21.51 o 
  -9   2   7      153.55      153.56     99.92 o 
  -8   2   7      176.44      197.48     19.74 o 
  -7   2   7       17.09       22.04     13.40 o 
  -6   2   7      304.95      361.81     27.25 o 
  -5   2   7      162.30      155.52     18.71 o 
  -4   2   7       35.60       41.22      8.44 o 
  -3   2   7     1448.36     1428.03     25.88 o 
  -2   2   7     1222.41     1322.09     23.27 o 
  -1   2   7      646.45      655.71      5.26 o 
   0   2   7     4589.60     4819.79    109.29 o 
   1   2   7      553.54      553.40     19.75 o 
   2   2   7      119.18      145.87      6.60 o 
   3   2   7     3581.52     3509.24     56.69 o 
   4   2   7      871.78      872.32     43.11 o 
   5   2   7      694.46      664.37     23.06 o 
   6   2   7      988.66      989.82     25.86 o 
   7   2   7       19.26       27.81     11.76 o 
   8   2   7     1272.37     1320.26     36.67 o 
   9   2   7      415.73      454.77     34.22 o 
  10   2   7        7.96        7.89     13.30 o 
  -9   3   7        1.69       -3.04     12.57 o 
  -8   3   7      429.20      459.24     30.78 o 
  -7   3   7       23.01       20.15     13.42 o 
  -6   3   7      598.14      561.58     20.24 o 
  -5   3   7      964.76      915.35     73.99 o 
  -4   3   7       21.89       24.94      8.43 o 
  -3   3   7      421.15      385.84     11.72 o 
  -2   3   7     1860.22     1780.75     19.17 o 
  -1   3   7       68.28       61.30      9.83 o 
   0   3   7     4586.62     4478.62    103.15 o 
   1   3   7     2044.64     2105.50     41.53 o 
   2   3   7       84.44       97.45     11.66 o 
   3   3   7     3422.22     3325.99     32.36 o 
   4   3   7      214.15      198.97     10.26 o 
   5   3   7       83.84       75.65     12.13 o 
   6   3   7      853.07      792.79     43.79 o 
   7   3   7        3.52        8.25     14.24 o 
   8   3   7      328.19      340.99     22.67 o 
   9   3   7      187.72      249.48     36.41 o 
  10   3   7        6.06        1.75     11.34 o 
  11   3   7      177.63      100.62     88.36 o 
  -9   4   7       10.63        5.04     16.48 o 
  -8   4   7      354.56      434.95     70.31 o 
  -7   4   7      296.00      337.00     25.10 o 
  -6   4   7       93.92       86.54     20.79 o 
  -5   4   7     1036.91     1042.92     24.52 o 
  -4   4   7      263.04      288.57     15.05 o 
  -3   4   7      723.18      764.78     21.24 o 
  -2   4   7     3833.27     3770.54     56.79 o 
  -1   4   7        5.10        7.66      6.24 o 
   0   4   7     3032.12     3206.38     28.27 o 
   1   4   7     3284.83     3359.71     32.95 o 
   2   4   7      141.09      144.93      6.71 o 
   3   4   7     3630.91     3574.70     47.45 o 
   4   4   7     1421.07     1440.09     22.46 o 
   5   4   7      322.92      287.25     16.53 o 
   6   4   7      877.68      857.24     23.43 o 
   7   4   7      781.92      751.11     24.74 o 
   8   4   7      670.39      664.29     27.29 o 
   9   4   7      428.78      450.02     46.23 o 
  10   4   7       24.41       11.86     13.82 o 
  11   4   7      128.92        0.37     21.09 o 
  -9   5   7       34.70       25.86     30.82 o 
  -8   5   7      621.49      543.28     52.49 o 
  -7   5   7      776.16      765.13     59.58 o 
  -6   5   7       28.26       35.16     13.71 o 
  -5   5   7     1506.54     1342.34     40.78 o 
  -4   5   7      538.40      541.95     19.25 o 
  -3   5   7     1040.91      946.11     46.22 o 
  -2   5   7     3355.09     3387.24     56.92 o 
  -1   5   7     1800.27     1878.98     31.82 o 
   0   5   7     2650.02     2752.22     32.06 o 
   1   5   7     5672.71     5786.80     65.31 o 
   2   5   7     1090.21     1053.98     14.40 o 
   3   5   7     2125.30     2163.19     23.99 o 
   4   5   7     5637.46     5536.09     67.95 o 
   5   5   7      112.34      101.30     10.96 o 
   6   5   7     2015.01     2061.88     36.16 o 
   7   5   7      991.37      941.12     30.96 o 
   8   5   7      278.11      323.85     37.09 o 
   9   5   7      411.86      432.93     24.48 o 
  10   5   7      148.98      149.88     22.08 o 
  11   5   7       66.66       87.89     25.96 o 
  -8   6   7       58.69       59.01     64.01 o 
  -7   6   7      401.26      399.43     28.95 o 
  -6   6   7      186.64      190.99     20.60 o 
  -5   6   7      591.08      557.19     32.02 o 
  -4   6   7     1166.70     1141.56     36.35 o 
  -3   6   7       20.76       14.41     10.34 o 
  -2   6   7     2409.06     2468.06     43.65 o 
  -1   6   7     2691.87     2701.20     28.93 o 
   0   6   7     1220.08     1242.11     18.71 o 
   1   6   7     4592.59     4702.23     47.82 o 
   2   6   7      253.69      221.78      8.31 o 
   3   6   7        5.70       13.42      4.91 o 
   4   6   7     2259.38     2245.81     30.73 o 
   5   6   7      512.69      552.12     16.72 o 
   6   6   7      392.83      415.46     17.75 o 
   7   6   7     1018.89     1042.80     29.53 o 
   8   6   7       24.38       27.41     13.15 o 
   9   6   7      730.82      759.24     28.88 o 
  10   6   7      260.17      262.13     28.28 o 
  11   6   7       30.58       31.94     23.28 o 
  -8   7   7       62.38       23.23     34.64 o 
  -7   7   7      565.84      607.41     34.58 o 
  -6   7   7       91.51       84.56     25.37 o 
  -5   7   7       97.25       86.50     16.11 o 
  -4   7   7      866.22      815.02     33.18 o 
  -3   7   7      168.16      156.57     17.81 o 
  -2   7   7      764.18      744.11     21.15 o 
  -1   7   7     3400.97     3490.28     40.15 o 
   0   7   7       62.26       63.08      6.51 o 
   1   7   7     2546.42     2527.95     38.27 o 
   2   7   7     1174.47     1184.34     16.08 o 
   3   7   7       41.95       40.84      6.11 o 
   4   7   7     3052.39     2986.70     41.58 o 
   5   7   7      882.59      844.27     20.63 o 
   6   7   7      499.80      525.07     17.51 o 
   7   7   7     1261.95     1218.87     27.47 o 
   8   7   7      125.14      132.91     17.71 o 
   9   7   7      103.03      106.20     18.69 o 
  10   7   7      366.30      371.55     26.34 o 
  11   7   7       54.58       49.68     26.23 o 
  -7   8   7      627.26      604.48     32.13 o 
  -6   8   7      953.43     1061.69     52.54 o 
  -5   8   7        0.09        4.24     14.42 o 
  -4   8   7     1135.49     1071.80     58.66 o 
  -3   8   7      196.54      204.71     22.11 o 
  -2   8   7        0.58       -4.32      7.66 o 
  -1   8   7      543.10      580.26     15.03 o 
   0   8   7       22.02       24.27      5.76 o 
   1   8   7      688.84      675.08     27.89 o 
   2   8   7     2529.01     2518.65     32.17 o 
   3   8   7      354.50      354.80      9.93 o 
   4   8   7      988.40      941.70     18.61 o 
   5   8   7     1653.51     1706.11     61.93 o 
   6   8   7       36.64       39.27     11.00 o 
   7   8   7        2.96        1.84      7.70 o 
   8   8   7      155.72      173.86     16.75 o 
   9   8   7       22.17       20.67     13.04 o 
  10   8   7      268.37      313.91     45.04 o 
  -7   9   7      151.87       93.73     55.33 o 
  -6   9   7      525.53      506.69     66.69 o 
  -5   9   7       56.22       42.97     20.93 o 
  -4   9   7      711.99      685.94     36.37 o 
  -3   9   7     1651.94     1601.38     44.44 o 
  -2   9   7        0.36        3.59      9.61 o 
  -1   9   7     2257.84     2282.52     36.14 o 
   0   9   7      789.31      740.80     35.72 o 
   1   9   7      641.37      651.63     25.65 o 
   2   9   7     1337.18     1306.38     19.64 o 
   3   9   7      311.88      307.29     15.71 o 
   4   9   7      271.49      285.22     16.55 o 
   5   9   7     2513.30     2432.08     42.11 o 
   6   9   7      183.09      201.68     15.34 o 
   7   9   7      458.56      483.80     22.36 o 
   8   9   7     1208.04     1198.61     35.27 o 
   9   9   7        5.95        3.06     12.64 o 
  10   9   7      470.14      540.50     30.14 o 
  -6  10   7      474.04      325.82     41.40 o 
  -5  10   7      227.45      282.53     33.97 o 
  -4  10   7      320.24      339.19     29.75 o 
  -3  10   7     1675.55     1679.72     34.63 o 
  -2  10   7       70.72       77.10     10.43 o 
  -1  10   7      784.31      846.72     21.00 o 
   0  10   7     2877.80     2923.47     43.42 o 
   1  10   7       66.23       66.27      9.28 o 
   2  10   7      982.28      975.13     21.71 o 
   3  10   7     1079.81     1088.10     57.27 o 
   4  10   7      120.52      131.25     10.65 o 
   5  10   7     2049.12     1926.40     40.08 o 
   6  10   7      196.77      228.69     16.21 o 
   7  10   7      409.06      441.42     21.61 o 
   8  10   7      479.66      453.03     24.75 o 
   9  10   7      362.05      373.64     29.60 o 
  10  10   7       80.94       84.40     26.37 o 
  -5  11   7      842.42      758.32     76.16 o 
  -4  11   7        1.07        2.91     15.28 o 
  -3  11   7      750.16      750.06     22.58 o 
  -2  11   7      367.23      384.01     15.04 o 
  -1  11   7      112.09      138.46     13.07 o 
   0  11   7     1123.51     1190.36     36.93 o 
   1  11   7        1.49        8.03      5.99 o 
   2  11   7     1116.49     1068.31     60.01 o 
   3  11   7     1492.72     1416.71     28.30 o 
   4  11   7        7.41       15.36      7.40 o 
   5  11   7     1034.29      974.85     22.84 o 
   6  11   7      547.97      518.10     30.01 o 
   7  11   7       19.04       18.28     12.70 o 
   8  11   7      324.13      338.68     21.11 o 
   9  11   7      479.08      521.21     29.56 o 
  -4  12   7       12.24       21.54     19.43 o 
  -3  12   7      554.45      563.88     23.55 o 
  -2  12   7      492.43      493.36     17.80 o 
  -1  12   7       19.90       16.59      8.31 o 
   0  12   7      497.84      537.86     29.93 o 
   1  12   7      405.07      406.91     15.75 o 
   2  12   7      107.48       68.90     35.19 o 
   3  12   7      800.31      808.25     42.34 o 
   4  12   7      268.03      229.92     30.44 o 
   5  12   7      378.14      370.97     16.28 o 
   6  12   7      855.86      826.78     34.41 o 
   7  12   7       49.59       50.05     15.38 o 
   8  12   7      181.27      174.84     24.51 o 
   9  12   7      410.33      389.35     76.98 o 
  -3  13   7       53.32       44.86     18.81 o 
  -2  13   7      323.78      345.50     27.09 o 
  -1  13   7       14.19       11.00     16.86 o 
   0  13   7      215.16      226.37     22.34 o 
   1  13   7      327.73      338.41     51.17 o 
   2  13   7        0.17      -24.75     33.43 o 
   3  13   7      373.39      370.59     35.96 o 
   4  13   7      230.07      269.64     34.66 o 
   5  13   7       84.53       45.14     19.43 o 
   6  13   7      391.84      348.01     27.38 o 
   7  13   7      144.95      119.73     18.98 o 
   8  13   7       73.99       59.61     18.49 o 
  -1  14   7      171.15      156.29     38.50 o 
   0  14   7      115.85      114.60     35.06 o 
   1  14   7      739.74      771.07     41.64 o 
   2  14   7      156.61      155.85     22.87 o 
   3  14   7      494.21      483.80     43.60 o 
   4  14   7      560.74      536.32     46.97 o 
   5  14   7       17.59      -13.65     23.61 o 
   6  14   7      597.25      610.39     64.36 o 
   2  15   7      335.14      419.70    123.60 o 
   3  15   7      126.90      174.69     36.95 o 
   4  15   7      579.91      547.98     52.12 o 
  -2 -10   8      239.54      215.46     27.53 o 
  -1 -10   8      277.87      199.26     32.79 o 
  -5  -9   8       78.69        3.04     19.61 o 
  -4  -9   8      296.86        9.68     35.89 o 
  -3  -9   8        5.19       -3.31     29.93 o 
  -2  -9   8      281.60      307.99     27.29 o 
  -1  -9   8      600.27      610.44     33.19 o 
   0  -9   8       27.34       27.90     20.45 o 
   1  -9   8      259.17      291.20    169.22 o 
   2  -9   8      224.89      134.65    112.89 o 
  -6  -8   8      258.41      241.68     66.85 o 
  -5  -8   8       32.97       24.15     15.91 o 
  -4  -8   8      473.15      465.35     41.37 o 
  -3  -8   8      179.29      153.36     20.73 o 
  -2  -8   8      145.03      140.27     11.85 o 
  -1  -8   8      251.16      258.53     17.00 o 
   0  -8   8       14.70       26.39     17.28 o 
   1  -8   8       88.71       57.77     48.06 o 
   2  -8   8      160.79      117.54    104.86 o 
   3  -8   8       65.08       48.74     56.63 o 
   4  -8   8      107.56       57.85     47.07 o 
  -7  -7   8      165.53       83.26     62.36 o 
  -6  -7   8      262.08      280.36     17.93 o 
  -5  -7   8       13.98        9.93      9.53 o 
  -4  -7   8      120.69      113.11     18.03 o 
  -3  -7   8      608.05      619.17     22.95 o 
  -2  -7   8       52.83       51.73     13.52 o 
  -1  -7   8      711.90      704.23     19.38 o 
   0  -7   8      538.59      540.38     26.43 o 
   1  -7   8      159.73      190.92     20.09 o 
   2  -7   8      411.23      454.27     31.78 o 
   3  -7   8      195.39      139.92    116.61 o 
   4  -7   8       36.69       26.24     13.35 o 
   5  -7   8      270.97      279.40     26.83 o 
  -8  -6   8      252.64      324.86     38.09 o 
  -7  -6   8       33.77       38.17     16.26 o 
  -6  -6   8       78.59       94.91     20.78 o 
  -5  -6   8       35.36       48.14     10.80 o 
  -4  -6   8       58.62       52.92     10.87 o 
  -3  -6   8      561.45      591.47     20.42 o 
  -2  -6   8      191.09      176.73     12.90 o 
  -1  -6   8     1107.65     1135.41     27.71 o 
   0  -6   8     1153.92     1113.11     33.76 o 
   1  -6   8       67.17       76.65     17.20 o 
   2  -6   8      356.52      423.80     28.40 o 
   3  -6   8      660.60      632.60     24.54 o 
   4  -6   8        0.12        7.46     12.43 o 
   5  -6   8      344.18      395.01     65.83 o 
   6  -6   8       47.69       55.84     20.74 o 
  -8  -5   8      597.49      674.53     32.95 o 
  -7  -5   8        0.03       -0.46     13.22 o 
  -6  -5   8      952.43      911.50     30.83 o 
  -5  -5   8      438.72      429.63     21.39 o 
  -4  -5   8        6.39       -1.99      8.16 o 
  -3  -5   8      826.63      795.08     54.39 o 
  -2  -5   8      512.90      495.42     19.92 o 
  -1  -5   8      196.70      218.32     23.71 o 
   0  -5   8      548.46      516.60     16.98 o 
   1  -5   8      695.80      741.36     20.52 o 
   2  -5   8      251.70      301.89     17.55 o 
   3  -5   8     1202.94     1170.75     39.43 o 
   4  -5   8      279.72      287.87     42.49 o 
   5  -5   8      418.15      415.10     34.79 o 
   6  -5   8      472.95      472.65     52.30 o 
   7  -5   8        0.37       10.48     15.21 o 
  -9  -4   8       99.07       92.05     48.42 o 
  -8  -4   8      410.54      443.31     43.07 o 
  -7  -4   8      138.23      125.62     20.99 o 
  -6  -4   8      349.95      328.50     19.75 o 
  -5  -4   8      164.74      215.95     26.65 o 
  -4  -4   8      221.88      206.58     36.86 o 
  -3  -4   8      719.39      696.70     16.58 o 
  -2  -4   8      641.53      698.17     19.09 o 
  -1  -4   8        3.04        8.60      9.03 o 
   0  -4   8      427.20      463.38     14.72 o 
   1  -4   8      712.24      726.15     25.46 o 
   2  -4   8       28.92       39.83      7.86 o 
   3  -4   8     1430.02     1447.30     37.14 o 
   4  -4   8      557.24      550.60     24.61 o 
   5  -4   8      214.66      187.30     17.40 o 
   6  -4   8      414.31      469.15     71.34 o 
   7  -4   8       43.49       45.31     22.14 o 
   8  -4   8      112.03      108.02     40.18 o 
  -9  -3   8        1.12        7.17     16.05 o 
  -8  -3   8      303.29      286.82     36.26 o 
  -7  -3   8      326.42      320.48     25.18 o 
  -6  -3   8       29.66       15.03     10.14 o 
  -5  -3   8      616.34      657.13     28.84 o 
  -4  -3   8      771.24      741.98     23.40 o 
  -3  -3   8       51.50       63.03      8.28 o 
  -2  -3   8      765.49      700.28     18.28 o 
  -1  -3   8        7.95        4.55      7.38 o 
   0  -3   8      155.75      129.68      8.80 o 
   1  -3   8      626.18      621.04     15.88 o 
   2  -3   8       21.66       20.16      6.22 o 
   3  -3   8      636.43      666.20     20.89 o 
   4  -3   8      473.55      479.98     19.93 o 
   5  -3   8        0.43       -1.88      9.66 o 
   6  -3   8      455.80      454.23     25.59 o 
   7  -3   8      108.57      120.16     29.14 o 
   8  -3   8       22.69       57.10     25.24 o 
  -9  -2   8        0.08       11.38     16.50 o 
  -8  -2   8      158.41      166.19     31.10 o 
  -7  -2   8      303.84      320.55     23.24 o 
  -6  -2   8      152.69      120.76     21.99 o 
  -5  -2   8      379.14      364.05     19.03 o 
  -4  -2   8     1875.10     1898.23     35.69 o 
  -3  -2   8        9.61        1.83      4.93 o 
  -2  -2   8     1802.92     1844.97     38.64 o 
  -1  -2   8      593.90      677.61     22.93 o 
   0  -2   8      306.17      357.56     11.91 o 
   1  -2   8     1703.67     1735.17     19.90 o 
   2  -2   8        2.22       -2.36      8.46 o 
   3  -2   8      543.95      594.30     22.47 o 
   4  -2   8      551.10      602.89     21.17 o 
   5  -2   8       31.86       38.92     10.86 o 
   6  -2   8      294.59      311.22     17.19 o 
   7  -2   8      182.04      152.52     60.64 o 
   8  -2   8        0.84        2.26     10.01 o 
   9  -2   8      175.52      173.82     54.69 o 
  -9  -1   8       42.99       35.96     21.14 o 
  -8  -1   8       51.97       38.02     14.16 o 
  -7  -1   8      492.15      493.46     27.42 o 
  -6  -1   8      423.92      411.52     18.38 o 
  -5  -1   8      262.47      263.47     13.60 o 
  -4  -1   8      892.78      882.11     26.70 o 
  -3  -1   8       36.84       32.64      9.57 o 
  -2  -1   8     1566.84     1562.67     22.98 o 
  -1  -1   8     2379.70     2448.12     72.73 o 
   0  -1   8      132.87      149.06      5.74 o 
   1  -1   8     1695.88     1650.61     18.69 o 
   2  -1   8     1246.91     1282.25     32.84 o 
   3  -1   8     1071.70     1076.28     45.74 o 
   4  -1   8      731.92      702.73     20.16 o 
   5  -1   8       23.23       10.58      8.24 o 
   6  -1   8      602.30      590.64     26.02 o 
   7  -1   8      237.11      265.44     18.33 o 
   8  -1   8       30.72       24.91     14.31 o 
   9  -1   8      114.53       70.35     29.66 o 
  -9   0   8      265.06      308.96     33.70 o 
  -8   0   8       74.83       60.70     14.75 o 
  -7   0   8     1213.18     1179.49     37.10 o 
  -6   0   8     2692.87     2675.74     60.08 o 
  -5   0   8     1202.79     1159.48     43.20 o 
  -4   0   8     4488.73     4540.06     68.27 o 
  -3   0   8     1120.33     1139.51     23.28 o 
  -2   0   8      473.68      457.75     10.65 o 
  -1   0   8      600.92      569.81     11.01 o 
   0   0   8       22.67       28.28      4.39 o 
   1   0   8     1103.01     1264.94     17.38 o 
   2   0   8     1583.02     1630.34     22.35 o 
   3   0   8       60.01       54.10      8.48 o 
   4   0   8     3228.69     3177.15     42.88 o 
   5   0   8     1110.37     1091.14     24.60 o 
   6   0   8      258.15      261.06     17.40 o 
   7   0   8      689.84      699.47     23.74 o 
   8   0   8      179.33        3.49     21.52 o 
   9   0   8       75.68       47.57     36.63 o 
  10   0   8      337.86      360.88     97.03 o 
  -9   1   8      422.34      410.04     37.03 o 
  -8   1   8        0.36       -7.93     10.97 o 
  -7   1   8      105.35      126.61     17.40 o 
  -6   1   8      430.98      399.09     23.25 o 
  -5   1   8      251.46      252.88     19.74 o 
  -4   1   8      873.27      846.18     19.46 o 
  -3   1   8      251.70      269.53     11.93 o 
  -2   1   8       21.37       20.45      5.91 o 
  -1   1   8     2057.98     2153.72     70.79 o 
   0   1   8      673.19      612.75     16.10 o 
   1   1   8     1401.41     1357.17     13.64 o 
   2   1   8     1050.54     1011.46     16.44 o 
   3   1   8        2.32       -1.39      7.30 o 
   4   1   8     2064.62     1918.25     28.76 o 
   5   1   8      636.74      654.68     19.38 o 
   6   1   8       41.38       55.64     10.38 o 
   7   1   8      735.67      781.77     26.67 o 
   8   1   8      300.50      322.68     32.28 o 
   9   1   8        1.49       22.03     19.21 o 
  10   1   8      348.35      353.23     97.46 o 
  -9   2   8      565.19      609.87     30.41 o 
  -8   2   8       30.74       31.94     16.22 o 
  -7   2   8      164.90      166.34     18.90 o 
  -6   2   8      542.67      524.42     22.00 o 
  -5   2   8      482.83      462.75     23.35 o 
  -4   2   8     1388.40     1325.23    102.35 o 
  -3   2   8      754.54      780.01     16.86 o 
  -2   2   8        0.35        1.64      2.77 o 
  -1   2   8     1981.76     2045.10     50.96 o 
   0   2   8     1434.14     1504.04     41.41 o 
   1   2   8      135.82      160.65     15.78 o 
   2   2   8     1041.36     1097.91     11.87 o 
   3   2   8      156.61      165.70      8.44 o 
   4   2   8      106.35       97.59      8.63 o 
   5   2   8      549.95      606.48     21.63 o 
   6   2   8      168.17      163.09     14.49 o 
   7   2   8      622.56      682.04     29.24 o 
   8   2   8     1031.00     1091.41     47.57 o 
   9   2   8       80.27       38.89     31.28 o 
  -9   3   8       21.03       13.99     14.76 o 
  -8   3   8       51.31       53.56     24.11 o 
  -7   3   8        4.20        5.97     15.24 o 
  -6   3   8      783.18      808.43     69.37 o 
  -5   3   8      522.32      548.83     26.46 o 
  -4   3   8     2421.82     2503.90     58.30 o 
  -3   3   8      364.19      347.11     10.28 o 
  -2   3   8       80.42       83.77      3.99 o 
  -1   3   8      282.37      255.01     20.90 o 
   0   3   8      408.15      326.97     21.97 o 
   1   3   8      166.51      189.98     13.09 o 
   2   3   8      728.74      705.65     16.00 o 
   3   3   8      767.41      741.20     12.12 o 
   4   3   8       18.61       30.27      5.82 o 
   5   3   8     1259.37     1253.14     30.41 o 
   6   3   8      816.73      764.24     46.03 o 
   7   3   8       24.05       22.96     13.03 o 
   8   3   8     1093.82     1162.23     40.69 o 
   9   3   8      140.82       77.07     55.10 o 
  10   3   8      125.21       74.68     52.36 o 
  -9   4   8      353.42      375.79     28.13 o 
  -8   4   8      438.13      453.73     29.55 o 
  -7   4   8        0.67       -4.02     11.79 o 
  -6   4   8      485.01      452.14     22.01 o 
  -5   4   8      526.63      547.85     17.35 o 
  -4   4   8      267.49      268.73     16.12 o 
  -3   4   8      975.88      995.40     18.26 o 
  -2   4   8     1293.45     1294.68     50.80 o 
  -1   4   8        3.14        2.29      3.48 o 
   0   4   8     5360.09     5486.53    107.12 o 
   1   4   8     1630.82     1676.47     19.89 o 
   2   4   8      578.01      626.07      9.56 o 
   3   4   8     2181.22     2050.55     22.84 o 
   4   4   8       67.45       74.69      9.86 o 
   5   4   8     1194.79     1122.01     22.99 o 
   6   4   8     1110.51     1088.34     25.87 o 
   7   4   8        1.79       11.86      9.69 o 
   8   4   8      773.74      751.88     25.99 o 
   9   4   8      420.02      460.83     24.81 o 
  10   4   8        6.70       -3.89     13.37 o 
  -9   5   8       22.28       14.21     17.98 o 
  -8   5   8      205.62      146.60     24.32 o 
  -7   5   8      140.00      163.22     17.63 o 
  -6   5   8      468.87      443.74     22.95 o 
  -5   5   8     1620.67     1594.89     42.15 o 
  -4   5   8        2.92       -3.28      7.20 o 
  -3   5   8     1301.34     1384.06     24.77 o 
  -2   5   8     1184.17     1213.97     28.83 o 
  -1   5   8      188.10      212.57      7.77 o 
   0   5   8     6317.73     6680.62     61.12 o 
   1   5   8     1612.42     1608.72     18.04 o 
   2   5   8      780.29      709.59     10.33 o 
   3   5   8     3122.99     3085.72     29.24 o 
   4   5   8     1462.02     1422.61     21.91 o 
   5   5   8      392.10      388.60     15.19 o 
   6   5   8     1896.50     1877.07     34.56 o 
   7   5   8      275.19      320.01     21.18 o 
   8   5   8      622.07      634.65     24.34 o 
   9   5   8      725.68      708.49     38.38 o 
  10   5   8       17.29        9.87     16.46 o 
  -8   6   8      196.75      279.21     24.43 o 
  -7   6   8      122.93      126.91     17.68 o 
  -6   6   8       31.98       39.92     19.99 o 
  -5   6   8       91.61      135.68     19.80 o 
  -4   6   8      163.85      175.95     13.98 o 
  -3   6   8      418.71      426.26     20.33 o 
  -2   6   8     3196.28     3252.41     54.76 o 
  -1   6   8      845.74      870.02     16.78 o 
   0   6   8     2088.10     2056.03     24.90 o 
   1   6   8     3281.49     3242.33     36.77 o 
   2   6   8       97.98      106.55      5.94 o 
   3   6   8     1494.82     1506.51     17.43 o 
   4   6   8     1248.81     1192.99     18.92 o 
   5   6   8       97.98      108.38     10.32 o 
   6   6   8      930.91      889.42     23.19 o 
   7   6   8      361.73      364.07     39.86 o 
   8   6   8      257.74      250.02     18.35 o 
   9   6   8      567.77      552.38     26.28 o 
  10   6   8       32.27       22.57     23.56 o 
  -8   7   8      191.80      149.25    110.42 o 
  -7   7   8      466.52      481.38     27.05 o 
  -6   7   8        3.86       11.24     17.88 o 
  -5   7   8      211.81      218.97     18.80 o 
  -4   7   8      905.22      886.83     33.78 o 
  -3   7   8      221.91      216.79     13.83 o 
  -2   7   8     1580.12     1552.68     74.77 o 
  -1   7   8     1026.92     1034.32     23.71 o 
   0   7   8      500.82      479.16     12.22 o 
   1   7   8     4070.20     4211.10     57.89 o 
   2   7   8      786.45      763.60     15.60 o 
   3   7   8      201.87      201.72      8.78 o 
   4   7   8     1081.64     1074.99     20.74 o 
   5   7   8      111.38      122.19     11.55 o 
   6   7   8     1011.83     1009.37     22.54 o 
   7   7   8      803.85      748.02     22.69 o 
   8   7   8       28.45       20.01     15.22 o 
   9   7   8      520.64      562.06     28.99 o 
  10   7   8      220.13      249.46     28.66 o 
  -7   8   8      427.99      451.01     32.72 o 
  -6   8   8       23.33       10.68     29.56 o 
  -5   8   8      379.47      405.07     50.22 o 
  -4   8   8      998.45      958.60     55.06 o 
  -3   8   8       15.88       16.42      8.99 o 
  -2   8   8      319.53      323.33     15.05 o 
  -1   8   8        8.75       11.78      6.21 o 
   0   8   8       59.05       55.72      6.54 o 
   1   8   8      762.22      722.02     17.42 o 
   2   8   8      684.26      686.30     18.48 o 
   3   8   8      137.61      152.38      8.48 o 
   4   8   8     2195.55     2143.12     29.87 o 
   5   8   8     1233.87     1227.87     28.40 o 
   6   8   8      235.36      262.49     16.13 o 
   7   8   8      386.78      450.92     20.94 o 
   8   8   8        1.25        3.56      9.25 o 
   9   8   8      224.86      252.66     69.76 o 
  10   8   8       59.37       55.74     19.45 o 
  -7   9   8      494.37      504.81     47.77 o 
  -6   9   8      207.54      186.33     32.40 o 
  -5   9   8       35.92       11.49     17.00 o 
  -4   9   8      657.44      637.15     23.31 o 
  -3   9   8      464.89      487.60     19.03 o 
  -2   9   8     1316.01     1263.31     22.45 o 
  -1   9   8     2225.08     2261.20     32.44 o 
   0   9   8     1283.64     1265.27     22.69 o 
   1   9   8     2772.89     2787.49     46.96 o 
   2   9   8     2007.55     2024.14     29.68 o 
   3   9   8        0.47       10.92      5.29 o 
   4   9   8      873.45      882.69     23.54 o 
   5   9   8     1025.86      992.94     21.46 o 
   6   9   8        2.01        7.83     10.66 o 
   7   9   8     1215.27     1220.01     35.71 o 
   8   9   8      297.14      288.92     21.58 o 
   9   9   8      138.13      147.04     21.15 o 
  10   9   8      507.79      500.17     32.61 o 
  -6  10   8      230.93      200.29     57.89 o 
  -5  10   8       35.44       19.75     32.23 o 
  -4  10   8      429.38      434.23     25.67 o 
  -3  10   8      920.89      931.39     24.66 o 
  -2  10   8      312.67      350.89     15.64 o 
  -1  10   8     2344.22     2320.48     39.90 o 
   0  10   8      307.12      310.21     19.13 o 
   1  10   8     1253.65     1257.99     23.63 o 
   2  10   8     1157.26     1134.47     28.06 o 
   3  10   8      157.08      184.37     12.83 o 
   4  10   8      417.99      430.37     15.03 o 
   5  10   8     1121.24     1068.09     25.62 o 
   6  10   8        1.29        0.00      9.31 o 
   7  10   8     1009.59     1017.28     30.37 o 
   8  10   8      408.46      394.30     27.75 o 
   9  10   8        6.61        2.50     14.04 o 
  -5  11   8      120.89      124.28     30.16 o 
  -4  11   8      713.74      632.82    365.58 o 
  -3  11   8     1196.77     1171.73     32.72 o 
  -2  11   8       15.60       18.44      9.16 o 
  -1  11   8      546.76      564.62     24.71 o 
   0  11   8      466.93      485.92     15.10 o 
   1  11   8       34.50       30.18      8.37 o 
   2  11   8     2502.43     2378.06     59.21 o 
   3  11   8      904.66      843.71     26.25 o 
   4  11   8      269.93      254.98     13.47 o 
   5  11   8     2104.94     1989.79     37.71 o 
   6  11   8      177.02      171.82     14.55 o 
   7  11   8      234.63      221.19     17.18 o 
   8  11   8      341.18      355.84     37.73 o 
   9  11   8        5.74       22.50     17.55 o 
  -4  12   8       10.10       -2.86     12.58 o 
  -3  12   8      453.03      449.57     36.53 o 
  -2  12   8       93.75       86.44     11.18 o 
  -1  12   8      488.28      530.84     52.35 o 
   0  12   8      613.61      629.22     20.64 o 
   1  12   8        4.16        3.31      8.07 o 
   2  12   8      801.85      732.20     38.41 o 
   3  12   8      507.46      572.77     54.52 o 
   4  12   8       12.55       18.12     12.36 o 
   5  12   8      879.51      880.46     26.85 o 
   6  12   8      338.23      339.13     21.38 o 
   7  12   8       77.06       79.32     17.52 o 
   8  12   8      353.93      348.43     22.06 o 
  -3  13   8      463.48      498.48     47.79 o 
  -2  13   8      347.04      324.26     30.27 o 
  -1  13   8       59.69       45.18     18.81 o 
   0  13   8      272.68      251.50     20.06 o 
   1  13   8      203.14      223.65     33.38 o 
   2  13   8      223.75      276.23     30.94 o 
   3  13   8      865.66      921.72     46.56 o 
   4  13   8        4.44       17.50     31.45 o 
   5  13   8      262.29      256.43     17.26 o 
   6  13   8      359.54      374.64     20.34 o 
   7  13   8        0.89       -5.79      9.45 o 
  -1  14   8        0.38        9.55     14.47 o 
   0  14   8      705.55      824.64     35.21 o 
   1  14   8      514.85      567.87     65.79 o 
   2  14   8       58.08       66.76     18.48 o 
   3  14   8      563.31      507.55     42.18 o 
   4  14   8      150.90      154.33     51.44 o 
   5  14   8      150.33      134.27     15.62 o 
   6  14   8      830.56      720.84     39.53 o 
   2  15   8       28.99       18.84     19.95 o 
   3  15   8      441.89      427.22     45.49 o 
  -3  -9   9       43.32        9.37     21.17 o 
  -2  -9   9      224.51      196.84     39.60 o 
  -1  -9   9      181.25      176.22     28.78 o 
   0  -9   9       27.52       37.50     21.82 o 
  -5  -8   9      185.08      130.07     74.98 o 
  -4  -8   9      263.06      234.62     55.78 o 
  -3  -8   9        0.13        5.69     11.77 o 
  -2  -8   9       21.77       21.90     12.10 o 
  -1  -8   9       89.09      116.19     19.45 o 
   0  -8   9        0.70      -13.02     16.78 o 
   1  -8   9       79.46       39.85     49.33 o 
   2  -8   9       22.85       17.35     19.39 o 
   3  -8   9        7.78       19.52     19.78 o 
  -6  -7   9      110.85       61.29     28.06 o 
  -5  -7   9       35.59       14.83     12.35 o 
  -4  -7   9      558.79      493.07     25.25 o 
  -3  -7   9       73.69       72.11     12.46 o 
  -2  -7   9       46.19       45.74     12.00 o 
  -1  -7   9     1199.01     1118.98     27.07 o 
   0  -7   9       42.07       38.68      9.47 o 
   1  -7   9      446.53      480.27     41.17 o 
   2  -7   9      271.73      297.21     24.59 o 
   3  -7   9        2.57       -5.37     13.20 o 
   4  -7   9      148.73      142.48     96.70 o 
  -7  -6   9       80.28       81.80     18.90 o 
  -6  -6   9      233.27      260.61     17.67 o 
  -5  -6   9        0.43       -6.84     10.62 o 
  -4  -6   9      278.45      274.22     20.96 o 
  -3  -6   9      219.65      264.09     29.77 o 
  -2  -6   9      158.83      155.90     17.29 o 
  -1  -6   9      907.83      943.83     26.96 o 
   0  -6   9      115.31      113.59     17.19 o 
   1  -6   9      231.02      215.35     22.83 o 
   2  -6   9      252.41      272.72     21.31 o 
   3  -6   9      108.98      102.94     12.87 o 
   4  -6   9       68.71       57.28     26.32 o 
   5  -6   9      189.92      179.12     45.77 o 
  -8  -5   9       59.91       27.07     19.65 o 
  -7  -5   9       72.57       40.05     15.39 o 
  -6  -5   9      578.53      600.90     45.25 o 
  -5  -5   9       12.98       14.17      8.87 o 
  -4  -5   9      734.80      715.09     22.20 o 
  -3  -5   9      868.61      909.81     33.06 o 
  -2  -5   9        3.73        8.81     10.05 o 
  -1  -5   9      696.47      687.02     22.27 o 
   0  -5   9     1599.28     1649.67     33.47 o 
   1  -5   9      108.52       90.03     13.47 o 
   2  -5   9      636.17      669.57     25.32 o 
   3  -5   9      552.56      526.44     18.49 o 
   4  -5   9       27.09       22.79     12.62 o 
   5  -5   9      538.51      514.06     94.85 o 
   6  -5   9       89.71      101.62     18.49 o 
  -8  -4   9      218.11      194.06     39.08 o 
  -7  -4   9       29.72       17.86     12.62 o 
  -6  -4   9      294.84      354.15     57.78 o 
  -5  -4   9      111.23       98.60     13.48 o 
  -4  -4   9       10.78       16.13     12.40 o 
  -3  -4   9      395.85      411.90     20.96 o 
  -2  -4   9      195.69      221.48     23.63 o 
  -1  -4   9      309.75      293.02     14.88 o 
   0  -4   9     1540.23     1542.44     29.62 o 
   1  -4   9       52.36       45.02     12.85 o 
   2  -4   9      400.89      436.10     15.04 o 
   3  -4   9      586.10      578.92     25.18 o 
   4  -4   9       45.60       43.16     12.53 o 
   5  -4   9      402.56      416.54     22.84 o 
   6  -4   9      174.95      129.90     35.42 o 
   7  -4   9        9.24       10.04     18.32 o 
  -8  -3   9      135.94      132.85     23.41 o 
  -7  -3   9        4.57       12.33     13.66 o 
  -6  -3   9      219.36      185.39     19.29 o 
  -5  -3   9      538.32      534.04     19.62 o 
  -4  -3   9       14.87       13.68      9.56 o 
  -3  -3   9      619.42      631.91     17.29 o 
  -2  -3   9      253.02      316.36     19.46 o 
  -1  -3   9        4.26       14.25      7.02 o 
   0  -3   9      381.37      391.44     19.31 o 
   1  -3   9      344.89      339.96     14.55 o 
   2  -3   9       35.61       43.16      7.38 o 
   3  -3   9      709.45      748.97     27.17 o 
   4  -3   9      498.12      498.85     32.34 o 
   5  -3   9      176.23      182.00     20.73 o 
   6  -3   9      406.41      411.50     39.53 o 
   7  -3   9       16.27      -12.84     15.73 o 
   8  -3   9      105.35       89.03     30.57 o 
  -9  -2   9      102.17       47.53     45.88 o 
  -8  -2   9      552.15      615.56     33.63 o 
  -7  -2   9      204.62      213.58     27.43 o 
  -6  -2   9      135.04      107.94     16.45 o 
  -5  -2   9      186.58      190.86     15.53 o 
  -4  -2   9       97.33       86.64      9.54 o 
  -3  -2   9      115.95      129.58      8.21 o 
  -2  -2   9     1798.77     1757.91     29.80 o 
  -1  -2   9       11.79       13.23      6.41 o 
   0  -2   9     1327.50     1323.37     18.67 o 
   1  -2   9      995.28     1039.97     19.15 o 
   2  -2   9       11.17       12.75      6.33 o 
   3  -2   9      594.61      622.41     20.84 o 
   4  -2   9     1139.06     1151.01     42.53 o 
   5  -2   9       53.90       66.24     11.78 o 
   6  -2   9      477.99      520.56     23.66 o 
   7  -2   9       97.30       75.51     28.45 o 
   8  -2   9       26.04       12.22     12.30 o 
  -9  -1   9       13.50        7.30     12.57 o 
  -8  -1   9      431.88      438.39     31.82 o 
  -7  -1   9      462.67      488.27     26.56 o 
  -6  -1   9        5.88       -1.65      8.78 o 
  -5  -1   9      431.62      480.51     19.60 o 
  -4  -1   9      766.66      780.31     17.57 o 
  -3  -1   9      137.61      142.35      7.63 o 
  -2  -1   9     1087.42     1056.23     23.92 o 
  -1  -1   9       29.13       28.19      9.15 o 
   0  -1   9      127.98      141.79      5.81 o 
   1  -1   9     1320.97     1300.89     17.24 o 
   2  -1   9      445.54      481.51     15.49 o 
   3  -1   9      264.60      322.80     12.91 o 
   4  -1   9      829.06      801.60     19.79 o 
   5  -1   9        1.20        5.88      7.80 o 
   6  -1   9      552.93      571.29     26.65 o 
   7  -1   9      128.40      122.09     15.38 o 
   8  -1   9       89.56       85.91     35.03 o 
   9  -1   9      245.62      229.65     61.09 o 
  -9   0   9       52.31       26.94     19.66 o 
  -8   0   9      242.23      266.43     19.93 o 
  -7   0   9      686.93      656.89     35.38 o 
  -6   0   9        7.43        8.09      9.27 o 
  -5   0   9     1434.31     1415.67     36.29 o 
  -4   0   9     2669.53     2611.72     36.29 o 
  -3   0   9      110.95      115.41     11.10 o 
  -2   0   9     3018.85     2962.72     31.74 o 
  -1   0   9     1020.66      991.49     12.25 o 
   0   0   9        3.24       -2.22      3.35 o 
   1   0   9     2407.68     2537.44     26.30 o 
   2   0   9      633.92      641.21     16.52 o 
   3   0   9     1641.84     1622.43     31.41 o 
   4   0   9     2502.57     2407.49     48.05 o 
   5   0   9      219.77      197.81     13.57 o 
   6   0   9      592.30      599.93     25.55 o 
   7   0   9      600.18      598.30     22.76 o 
   8   0   9        6.37        2.35     10.33 o 
   9   0   9      160.75       86.81     61.78 o 
  -9   1   9      125.26       64.50     44.91 o 
  -8   1   9       65.83       41.36     16.07 o 
  -7   1   9      446.84      451.94     20.15 o 
  -6   1   9      224.87      239.39     21.88 o 
  -5   1   9      434.59      418.47     24.22 o 
  -4   1   9     1364.58     1344.49     28.22 o 
  -3   1   9      982.19      923.94     35.88 o 
  -2   1   9      508.63      473.92     11.69 o 
  -1   1   9      967.47     1055.12     44.42 o 
   0   1   9       12.09       12.21     20.05 o 
   1   1   9     1265.87     1345.96     33.04 o 
   2   1   9      991.73     1016.93     20.61 o 
   3   1   9     1656.24     1592.85     18.85 o 
   4   1   9      537.37      560.76     18.47 o 
   5   1   9        1.39        2.80      7.00 o 
   6   1   9       44.99       53.13     11.53 o 
   7   1   9      227.60      258.59     18.84 o 
   8   1   9       53.17       36.82     21.55 o 
   9   1   9       77.11       53.63     39.68 o 
  10   1   9      139.45       49.17     33.64 o 
  -9   2   9      302.32      345.21     74.76 o 
  -8   2   9        0.35       -1.86     10.62 o 
  -7   2   9      328.58      356.76     22.07 o 
  -6   2   9      451.11      456.04     17.01 o 
  -5   2   9        2.94        4.82      5.71 o 
  -4   2   9     2490.18     2392.23     65.81 o 
  -3   2   9      251.64      240.41      7.97 o 
  -2   2   9      482.14      467.45     17.77 o 
  -1   2   9     1785.55     1870.00     71.64 o 
   0   2   9      187.09      196.28     20.90 o 
   1   2   9      513.06      458.06     22.12 o 
   2   2   9     2530.04     2608.08     67.33 o 
   3   2   9       31.18       33.24      4.98 o 
   4   2   9      395.63      389.83     19.30 o 
   5   2   9      969.38     1018.48     28.70 o 
   6   2   9      191.69      224.77     15.62 o 
   7   2   9      725.50      774.40     30.27 o 
   8   2   9      110.18       59.18     35.42 o 
   9   2   9       13.82        0.08      8.37 o 
  -9   3   9      321.55      326.64     25.40 o 
  -8   3   9       28.64       15.75     14.17 o 
  -7   3   9      176.01      141.47     23.58 o 
  -6   3   9      858.17      847.80     26.44 o 
  -5   3   9       10.61       18.94     11.44 o 
  -4   3   9      661.57      682.00     16.25 o 
  -3   3   9      851.18      840.28     13.99 o 
  -2   3   9       65.13       64.80      5.10 o 
  -1   3   9        3.47       10.94     12.96 o 
   0   3   9      320.34      384.30     25.35 o 
   1   3   9       31.67       35.82     12.55 o 
   2   3   9      907.82      912.31      9.72 o 
   3   3   9       33.60       30.92      5.56 o 
   4   3   9     1343.05     1349.41     30.09 o 
   5   3   9      463.80      464.29     18.00 o 
   6   3   9        1.81       12.63      8.81 o 
   7   3   9      509.83      538.08     22.76 o 
   8   3   9      212.38      252.82     34.45 o 
   9   3   9        5.44       11.14     15.24 o 
  10   3   9      140.51       -2.45     16.95 o 
  -8   4   9       98.42       75.06     19.02 o 
  -7   4   9      279.60      273.80     18.12 o 
  -6   4   9     1064.34     1021.29     38.47 o 
  -5   4   9      147.76      126.90     16.95 o 
  -4   4   9     1003.69     1004.40     20.88 o 
  -3   4   9     1481.30     1462.48     24.41 o 
  -2   4   9       32.59       23.88      5.98 o 
  -1   4   9      925.73      994.98     37.13 o 
   0   4   9     1038.51     1075.37     37.38 o 
   1   4   9      261.60      267.66     15.94 o 
   2   4   9     1413.62     1452.79     22.11 o 
   3   4   9      776.60      765.41     13.82 o 
   4   4   9      363.59      360.18     11.73 o 
   5   4   9      708.90      715.31     21.90 o 
   6   4   9      972.13     1021.77     39.11 o 
   7   4   9      414.96      421.39     21.71 o 
   8   4   9      892.88      926.45     28.25 o 
   9   4   9      118.29       37.38     37.78 o 
  -8   5   9      354.66      331.45     48.77 o 
  -7   5   9       15.73        6.96     10.00 o 
  -6   5   9      895.31      833.93     35.68 o 
  -5   5   9      521.25      508.35     28.50 o 
  -4   5   9      498.81      476.22     35.14 o 
  -3   5   9     2418.96     2362.37     71.04 o 
  -2   5   9      597.19      575.95     27.09 o 
  -1   5   9      794.07      806.22     22.84 o 
   0   5   9     1293.09     1294.50     16.71 o 
   1   5   9      106.11      108.38      6.36 o 
   2   5   9     1155.36     1209.43     14.19 o 
   3   5   9     1488.71     1497.70     19.43 o 
   4   5   9      104.67      107.36      8.10 o 
   5   5   9     1380.84     1391.45     29.25 o 
   6   5   9     1033.84      997.58     24.87 o 
   7   5   9        0.09       -1.26     10.20 o 
   8   5   9     1220.53     1274.82     32.03 o 
   9   5   9      431.80      396.99     29.84 o 
  10   5   9      110.27       49.55     27.01 o 
  -8   6   9      340.29      358.30     29.69 o 
  -7   6   9        9.05       12.10     11.47 o 
  -6   6   9      162.32      141.41     18.00 o 
  -5   6   9      234.69      244.06     28.49 o 
  -4   6   9        5.79       15.92      8.29 o 
  -3   6   9      870.06      940.11     37.16 o 
  -2   6   9      455.74      461.51     18.35 o 
  -1   6   9      109.12      108.77      8.04 o 
   0   6   9     2895.73     3008.85     30.75 o 
   1   6   9      924.08      928.89     13.35 o 
   2   6   9      702.51      677.36     30.61 o 
   3   6   9     1006.97     1028.92     15.09 o 
   4   6   9        0.56       -2.23      4.76 o 
   5   6   9      110.18      113.88     13.37 o 
   6   6   9      967.65      937.48     27.61 o 
   7   6   9       93.37       98.53     14.66 o 
   8   6   9      836.14      857.86     27.17 o 
   9   6   9      411.17      446.05     30.16 o 
  10   6   9        0.02       -6.71     13.37 o 
  -7   7   9       49.63       50.70     18.63 o 
  -6   7   9      121.78      101.42     15.01 o 
  -5   7   9      692.84      743.52     51.41 o 
  -4   7   9        2.42       34.16     22.20 o 
  -3   7   9      636.62      643.94     21.96 o 
  -2   7   9     1320.54     1276.83     27.83 o 
  -1   7   9       59.55       46.40      9.05 o 
   0   7   9     1472.69     1412.30     22.51 o 
   1   7   9     2217.76     2235.33     27.72 o 
   2   7   9       16.75       20.67      7.08 o 
   3   7   9     1613.02     1538.76     27.94 o 
   4   7   9      979.88      963.19     19.71 o 
   5   7   9      385.04      366.61     14.42 o 
   6   7   9     1203.10     1142.64     24.12 o 
   7   7   9      119.97      136.87     13.86 o 
   8   7   9      427.80      455.27     34.50 o 
   9   7   9      680.70      715.37     33.02 o 
  10   7   9       85.95       94.44     18.59 o 
  -7   8   9      207.93      177.43     52.50 o 
  -6   8   9       19.26       31.91     32.15 o 
  -5   8   9      604.89      675.99     55.68 o 
  -4   8   9       70.02       84.15     17.24 o 
  -3   8   9        0.43       -2.42      7.21 o 
  -2   8   9      304.28      355.06     29.91 o 
  -1   8   9      391.38      424.60     18.79 o 
   0   8   9        3.05        7.66      6.83 o 
   1   8   9     1028.70     1046.69     17.75 o 
   2   8   9       46.55       43.82      7.37 o 
   3   8   9      742.10      739.32     14.52 o 
   4   8   9     1761.22     1793.10     30.93 o 
   5   8   9       40.35       38.69     11.71 o 
   6   8   9      498.50      503.63     19.78 o 
   7   8   9      385.89      388.50     24.35 o 
   8   8   9      127.85      135.66     18.21 o 
   9   8   9      139.10      149.03     21.70 o 
  10   8   9        4.05        7.30     12.94 o 
  -6   9   9       12.36        9.05     18.52 o 
  -5   9   9      254.99      255.88     29.06 o 
  -4   9   9      373.85      408.94     25.62 o 
  -3   9   9        0.01       -9.00      9.00 o 
  -2   9   9     1836.43     1825.26     33.20 o 
  -1   9   9     1923.66     1922.40     29.36 o 
   0   9   9     1031.88     1043.47     30.25 o 
   1   9   9     3387.20     3376.04     45.07 o 
   2   9   9      545.08      568.32     17.34 o 
   3   9   9      237.11      262.19     14.46 o 
   4   9   9     1846.37     1755.18     34.10 o 
   5   9   9      361.86      390.55     16.48 o 
   6   9   9      423.80      394.07     26.39 o 
   7   9   9     1187.74     1190.27     35.85 o 
   8   9   9       48.92       60.67     15.62 o 
   9   9   9      684.17      729.52     45.58 o 
  10   9   9      389.53      354.93     29.31 o 
  -6  10   9       76.22       39.71     25.33 o 
  -5  10   9       95.38      103.38     25.62 o 
  -4  10   9      351.11      316.33     19.74 o 
  -3  10   9      116.07      113.56     13.00 o 
  -2  10   9      688.72      705.24     18.11 o 
  -1  10   9     2268.41     2299.60     38.53 o 
   0  10   9        5.25        4.63      7.56 o 
   1  10   9      721.27      747.43     20.92 o 
   2  10   9     1266.63     1218.69     30.10 o 
   3  10   9        2.08        0.85      6.17 o 
   4  10   9      737.83      728.21     23.07 o 
   5  10   9      377.61      397.26     15.82 o 
   6  10   9      253.69      251.77     17.16 o 
   7  10   9      777.05      771.44     27.44 o 
   8  10   9      143.89      155.50     21.05 o 
   9  10   9      531.87      524.36     29.60 o 
  -5  11   9      116.79      103.94     28.65 o 
  -4  11   9      721.37      746.32     40.49 o 
  -3  11   9      271.86      266.03     20.38 o 
  -2  11   9      358.54      342.69     15.13 o 
  -1  11   9      828.99      821.06     23.87 o 
   0  11   9       30.12       26.91      9.96 o 
   1  11   9      546.18      540.15     17.56 o 
   2  11   9     1889.60     1912.51     35.57 o 
   3  11   9      153.67      147.24     15.83 o 
   4  11   9     1313.03     1284.65     35.49 o 
   5  11   9     1611.18     1580.20     32.97 o 
   6  11   9       11.31       18.33      9.86 o 
   7  11   9      630.43      646.83     23.67 o 
   8  11   9      257.21      272.15     20.10 o 
   9  11   9       74.69       71.57     22.33 o 
  -4  12   9      140.29      123.22     24.38 o 
  -3  12   9      613.70      639.62     28.98 o 
  -2  12   9        0.54       -8.29      8.29 o 
  -1  12   9      712.34      701.22     20.99 o 
   0  12   9      435.90      434.21     18.85 o 
   1  12   9      257.95      237.90     15.05 o 
   2  12   9      787.97      769.50     26.00 o 
   3  12   9      172.32      150.79     23.73 o 
   4  12   9      306.38      350.05     28.20 o 
   5  12   9      475.95      482.04     24.65 o 
   6  12   9       58.86       67.06     14.56 o 
   7  12   9      160.87      148.94     18.89 o 
   8  12   9      270.14      285.43     33.36 o 
  -2  13   9        4.92        3.39     12.84 o 
  -1  13   9      351.85      360.66     19.43 o 
   0  13   9      370.86      372.45     15.62 o 
   1  13   9        4.89       19.24     11.30 o 
   2  13   9      546.86      572.81     40.30 o 
   3  13   9      363.16      343.06     32.11 o 
   4  13   9       46.05       37.60     20.63 o 
   5  13   9      638.18      609.74     26.79 o 
   6  13   9      190.02      175.87     21.57 o 
   7  13   9      153.59      146.55     19.94 o 
  -1  14   9      291.76      289.58     37.06 o 
   0  14   9     1184.41     1252.67     40.25 o 
   1  14   9       45.78       36.69     15.71 o 
   2  14   9      495.58      527.22     43.76 o 
   3  14   9      645.96      653.69     67.41 o 
   4  14   9       12.98       14.80     20.39 o 
   5  14   9      566.80      486.42     73.18 o 
   6  14   9      373.79      400.44     63.67 o 
  -3  -8  10        6.00       21.23     35.07 o 
  -2  -8  10      131.02       62.28     52.95 o 
  -1  -8  10      137.05      109.76     19.66 o 
   0  -8  10       10.03       10.73     16.69 o 
   1  -8  10       68.48       53.01     43.08 o 
  -5  -7  10      144.63       97.90     67.28 o 
  -4  -7  10      229.84      224.96     18.72 o 
  -3  -7  10        1.81       14.36     16.62 o 
  -2  -7  10      206.51      208.45     25.59 o 
  -1  -7  10      178.46      158.12     20.64 o 
   0  -7  10       16.04       13.28      9.27 o 
   1  -7  10      273.53      295.61     23.77 o 
   2  -7  10       65.74       34.22     33.68 o 
   3  -7  10      115.41       32.97     36.78 o 
  -6  -6  10       87.45       59.39     25.99 o 
  -5  -6  10       88.46       55.26     14.73 o 
  -4  -6  10      309.74      335.77     23.77 o 
  -3  -6  10        1.93       -4.69     10.86 o 
  -2  -6  10      230.54      264.62     24.71 o 
  -1  -6  10      150.80      124.42     11.72 o 
   0  -6  10      133.77      134.76     17.72 o 
   1  -6  10      313.91      306.92     21.03 o 
   2  -6  10      233.82      229.26     43.05 o 
   3  -6  10        0.71        5.58     14.19 o 
   4  -6  10      140.27       67.16     44.06 o 
  -7  -5  10      232.32      205.98     21.39 o 
  -6  -5  10      109.16       70.18     27.79 o 
  -5  -5  10        4.37        2.32      7.91 o 
  -4  -5  10      657.67      648.36     24.62 o 
  -3  -5  10      188.19      172.50     24.34 o 
  -2  -5  10      215.65      218.16     18.04 o 
  -1  -5  10      732.17      722.18     32.30 o 
   0  -5  10      134.34      118.11     12.13 o 
   1  -5  10      472.99      491.78     29.57 o 
   2  -5  10      436.84      442.46     27.14 o 
   3  -5  10        6.79       18.06     11.69 o 
   4  -5  10      313.59      306.60     20.50 o 
   5  -5  10      247.85      246.93     46.22 o 
   6  -5  10        0.00       25.52     25.96 o 
  -7  -4  10      142.11      138.56     18.18 o 
  -6  -4  10      215.31      236.17     18.50 o 
  -5  -4  10       33.98       18.14     11.16 o 
  -4  -4  10      566.64      558.09     19.12 o 
  -3  -4  10      464.33      476.20     19.52 o 
  -2  -4  10       11.24       10.47      8.30 o 
  -1  -4  10      729.23      749.56     29.27 o 
   0  -4  10      366.66      348.17     14.97 o 
   1  -4  10       87.97       69.61     10.35 o 
   2  -4  10      519.30      437.73     58.58 o 
   3  -4  10       34.64       24.77     13.66 o 
   4  -4  10       19.78       19.66     11.11 o 
   5  -4  10      295.78      347.67     26.79 o 
   6  -4  10       22.55       15.33     21.20 o 
  -8  -3  10       90.31      103.00     22.06 o 
  -7  -3  10        7.06        1.87      9.22 o 
  -6  -3  10      149.74       80.57     58.28 o 
  -5  -3  10       14.97        7.28      8.18 o 
  -4  -3  10       78.25       61.24     21.85 o 
  -3  -3  10      664.24      667.28     20.73 o 
  -2  -3  10       42.69       39.97     10.31 o 
  -1  -3  10      371.74      352.99     13.12 o 
   0  -3  10      909.43      939.73     22.55 o 
   1  -3  10       15.51        7.19      6.64 o 
   2  -3  10      455.54      516.32     24.74 o 
   3  -3  10      120.72       75.27     32.74 o 
   4  -3  10        1.36        5.85      9.24 o 
   5  -3  10      408.79      415.99     23.42 o 
   6  -3  10       81.05       88.11     24.61 o 
   7  -3  10       24.78        0.42     10.18 o 
  -8  -2  10      341.68      403.74     31.01 o 
  -7  -2  10       30.73       42.54     29.20 o 
  -6  -2  10      369.88      393.98     18.77 o 
  -5  -2  10       15.08       13.43     14.07 o 
  -4  -2  10        3.71        6.84     10.98 o 
  -3  -2  10      466.09      482.55     25.12 o 
  -2  -2  10      244.96      280.93     17.04 o 
  -1  -2  10      314.95      345.17     14.85 o 
   0  -2  10     1271.65     1238.14     30.44 o 
   1  -2  10      329.17      361.66     11.02 o 
   2  -2  10      591.58      618.91     14.36 o 
   3  -2  10      840.03      852.87     50.03 o 
   4  -2  10       29.41       29.53     14.06 o 
   5  -2  10      173.86      155.81     21.01 o 
   6  -2  10      302.02      306.50     27.96 o 
   7  -2  10        0.85       19.13     18.10 o 
   8  -2  10      156.58       71.33     60.59 o 
  -8  -1  10      467.75      477.47     24.27 o 
  -7  -1  10       61.37       62.32     23.18 o 
  -6  -1  10      273.87      302.13     33.26 o 
  -5  -1  10      167.67      168.38    113.36 o 
  -4  -1  10        5.64        2.36      5.90 o 
  -3  -1  10      666.60      702.81     25.86 o 
  -2  -1  10      502.29      504.53     29.20 o 
  -1  -1  10      165.29      173.86     18.34 o 
   0  -1  10      839.09      830.22     14.80 o 
   1  -1  10     1029.07     1070.32     21.55 o 
   2  -1  10        6.84       11.82      5.52 o 
   3  -1  10      675.15      692.21     23.28 o 
   4  -1  10      923.47      920.81     38.09 o 
   5  -1  10      144.31      152.43     15.31 o 
   6  -1  10      461.17      500.65     30.94 o 
   7  -1  10        1.96        2.49      8.97 o 
   8  -1  10      167.55      113.46     95.14 o 
  -8   0  10      114.74      111.05     18.96 o 
  -7   0  10      352.49      369.13     22.57 o 
  -6   0  10      352.97      308.79     15.47 o 
  -5   0  10     1225.33     1245.79     24.71 o 
  -4   0  10      266.08      273.80     11.47 o 
  -3   0  10      707.30      726.00     14.08 o 
  -2   0  10     1439.88     1481.18     46.08 o 
  -1   0  10        7.26       12.45      4.28 o 
   0   0  10     1207.14     1263.59     16.59 o 
   1   0  10      626.49      606.25     10.34 o 
   2   0  10       30.81       32.56      9.04 o 
   3   0  10     1365.15     1452.37     34.10 o 
   4   0  10     1394.61     1298.49     47.02 o 
   5   0  10        4.76        0.67      6.11 o 
   6   0  10     1230.14     1165.66     64.33 o 
   7   0  10      283.28      283.10     19.88 o 
   8   0  10       39.50       32.16     22.29 o 
   9   0  10      416.65      459.98     30.74 o 
  -8   1  10      246.34      267.22     23.03 o 
  -7   1  10      435.08      472.01     19.89 o 
  -6   1  10        0.34       10.26     12.26 o 
  -5   1  10      589.96      585.90     24.77 o 
  -4   1  10      605.59      535.58     14.36 o 
  -3   1  10       15.53       15.50      5.90 o 
  -2   1  10     1802.89     1705.17    135.34 o 
  -1   1  10      480.56      530.43     31.84 o 
   0   1  10      470.41      464.88     28.60 o 
   1   1  10      854.48      779.17     27.20 o 
   2   1  10      260.20      253.77     15.21 o 
   3   1  10      435.49      426.55     16.09 o 
   4   1  10      592.98      629.83     23.66 o 
   5   1  10      330.95      292.35     22.73 o 
   6   1  10      298.48      318.18     25.32 o 
   7   1  10      275.99      292.45     80.10 o 
   8   1  10        6.05        4.91     13.82 o 
   9   1  10      200.38       80.92     65.04 o 
  -8   2  10       84.66       64.08     14.03 o 
  -7   2  10      386.76      398.25     30.04 o 
  -6   2  10      356.73      342.59     15.11 o 
  -5   2  10      146.08      148.06      9.63 o 
  -4   2  10       23.76       32.93      6.42 o 
  -3   2  10      387.58      386.59     12.74 o 
  -2   2  10     1071.05     1003.59     26.60 o 
  -1   2  10     1125.49     1222.45     45.62 o 
   0   2  10      167.09      154.29     34.51 o 
   1   2  10     1362.88     1470.13     43.58 o 
   2   2  10     1366.51     1357.17     37.85 o 
   3   2  10       84.84       99.60      7.47 o 
   4   2  10     1850.09     1772.40     52.16 o 
   5   2  10        1.83        5.32      5.82 o 
   6   2  10      291.25      279.67     22.89 o 
   7   2  10      329.09      377.27     21.28 o 
   8   2  10        3.92       15.31     15.19 o 
   9   2  10      174.83      108.62     80.92 o 
  -8   3  10        8.06       11.60     13.28 o 
  -7   3  10      293.16      282.03     53.51 o 
  -6   3  10      338.45      337.18     17.79 o 
  -5   3  10       83.67       95.24     10.31 o 
  -4   3  10      913.07      903.16     20.79 o 
  -3   3  10     1875.77     1897.65     34.58 o 
  -2   3  10      257.78      267.21     43.79 o 
  -1   3  10     1455.69     1472.50     50.84 o 
   0   3  10       30.29       21.46     25.08 o 
   1   3  10      317.72      319.11     18.28 o 
   2   3  10     1577.66     1590.77     57.76 o 
   3   3  10        1.64        5.95      7.14 o 
   4   3  10     1862.20     1830.53     25.72 o 
   5   3  10       95.06      109.69     13.09 o 
   6   3  10       35.57       44.89     10.55 o 
   7   3  10      228.57      252.48     17.85 o 
   8   3  10       15.18       -0.77      7.54 o 
   9   3  10       20.10       29.13     31.63 o 
  10   3  10      116.12       54.60     53.26 o 
  -8   4  10       58.85       69.97     43.96 o 
  -7   4  10      234.89      233.26     16.67 o 
  -6   4  10      676.76      691.39     23.99 o 
  -5   4  10       30.83       33.82      9.10 o 
  -4   4  10     1023.08     1038.55     23.60 o 
  -3   4  10      817.01      837.98     34.82 o 
  -2   4  10        2.14        0.36      3.00 o 
  -1   4  10     1581.28     1725.90     54.35 o 
   0   4  10      117.56      136.56     21.86 o 
   1   4  10      237.18      262.65     19.34 o 
   2   4  10     1539.96     1600.76     41.11 o 
   3   4  10       10.35        8.89      6.51 o 
   4   4  10     1646.19     1691.31     20.48 o 
   5   4  10      651.70      620.99     23.32 o 
   6   4  10        9.74        7.47      7.13 o 
   7   4  10      585.05      598.81     26.43 o 
   8   4  10      305.97      324.90     19.28 o 
   9   4  10       24.64       14.72     15.27 o 
  10   4  10      237.85      105.17     89.17 o 
  -8   5  10       72.14       80.19     26.67 o 
  -7   5  10      427.68      451.36     38.98 o 
  -6   5  10     1045.70      995.35     36.34 o 
  -5   5  10      114.90      124.31     12.41 o 
  -4   5  10     1099.95      997.81     21.23 o 
  -3   5  10     1246.99     1248.81     49.89 o 
  -2   5  10        0.79        0.13      2.38 o 
  -1   5  10     1480.37     1554.22     52.01 o 
   0   5  10      439.06      477.23     46.32 o 
   1   5  10        4.45       -4.73     12.33 o 
   2   5  10     1797.07     1853.65     21.34 o 
   3   5  10      716.82      703.39     11.30 o 
   4   5  10      979.53      966.52     18.18 o 
   5   5  10     1271.79     1319.94     55.22 o 
   6   5  10      171.97      119.13     11.03 o 
   7   5  10      410.87      438.05     24.84 o 
   8   5  10      743.36      758.67     25.44 o 
   9   5  10        0.02        2.66     11.33 o 
  -7   6  10        7.73       14.09     13.43 o 
  -6   6  10      376.84      421.27     22.36 o 
  -5   6  10      379.77      383.06     38.20 o 
  -4   6  10      474.19      490.90     29.43 o 
  -3   6  10      894.71      920.59     29.23 o 
  -2   6  10       54.60       54.40      9.38 o 
  -1   6  10      275.03      270.42     10.06 o 
   0   6  10      997.07     1001.99     31.31 o 
   1   6  10       61.62       62.58      6.29 o 
   2   6  10      791.14      794.51     15.64 o 
   3   6  10      204.56      219.62     11.26 o 
   4   6  10      159.65      165.36      8.99 o 
   5   6  10      380.78      410.35     15.21 o 
   6   6  10      280.49      289.91     21.24 o 
   7   6  10       15.97       22.18     10.58 o 
   8   6  10      709.09      773.71     34.27 o 
   9   6  10      129.66       69.07     28.76 o 
  10   6  10      133.81      100.71     43.26 o 
  -7   7  10        0.55       19.03     15.56 o 
  -6   7  10      345.36      324.53     22.06 o 
  -5   7  10      343.98      396.71     38.98 o 
  -4   7  10      216.55      254.10     26.80 o 
  -3   7  10      583.56      619.26     36.98 o 
  -2   7  10      166.53      181.74     18.25 o 
  -1   7  10      304.36      316.86     11.20 o 
   0   7  10     1476.47     1508.88     24.73 o 
   1   7  10      116.58      115.76      4.88 o 
   2   7  10      203.90      236.60     18.35 o 
   3   7  10      669.61      676.58     15.12 o 
   4   7  10       26.23       25.34      7.49 o 
   5   7  10      740.39      745.42     20.86 o 
   6   7  10      388.90      404.52     19.33 o 
   7   7  10       15.16       13.73      9.20 o 
   8   7  10      790.63      814.46     35.21 o 
   9   7  10      331.18      364.55     22.82 o 
  10   7  10        5.44      -15.57     15.57 o 
  -6   8  10      238.78      225.04     44.36 o 
  -5   8  10      978.62      997.00     58.66 o 
  -4   8  10       11.23       -0.48     13.38 o 
  -3   8  10      950.05      941.34     24.80 o 
  -2   8  10      153.32      148.77      9.19 o 
  -1   8  10       73.96       77.26      8.00 o 
   0   8  10      173.97      151.12     10.45 o 
   1   8  10      115.21      119.68      7.74 o 
   2   8  10      256.71      273.10     12.82 o 
   3   8  10      756.86      764.46     15.52 o 
   4   8  10      108.32      118.94      8.11 o 
   5   8  10      308.95      310.34     15.00 o 
   6   8  10      530.13      572.51     24.33 o 
   7   8  10      121.42      115.74     18.59 o 
   8   8  10      131.06      142.96     22.35 o 
   9   8  10      198.83      241.45     23.93 o 
  10   8  10        1.24       11.27     14.49 o 
  -6   9  10       38.25        7.14     28.10 o 
  -5   9  10      228.87      201.84     41.08 o 
  -4   9  10       59.04       56.32     17.06 o 
  -3   9  10      392.78      403.88     14.91 o 
  -2   9  10      810.47      836.51     28.70 o 
  -1   9  10      463.36      454.22     14.43 o 
   0   9  10     1804.14     1895.59     29.51 o 
   1   9  10     1259.11     1189.27     20.66 o 
   2   9  10       48.02       39.37      9.19 o 
   3   9  10     1114.26     1104.73     20.75 o 
   4   9  10      452.06      473.44     16.72 o 
   5   9  10       42.60       43.55      8.89 o 
   6   9  10     1145.26     1135.52     28.59 o 
   7   9  10      457.35      475.69     25.23 o 
   8   9  10      100.76       82.16     17.17 o 
   9   9  10      971.86      961.45     36.65 o 
  -5  10  10      244.57      238.25     30.23 o 
  -4  10  10      131.22       94.32     69.87 o 
  -3  10  10      153.99      176.09     21.24 o 
  -2  10  10      735.11      730.87     24.05 o 
  -1  10  10      424.65      456.68     21.59 o 
   0  10  10      128.93      141.74     13.09 o 
   1  10  10     3187.46     3215.40     45.66 o 
   2  10  10      674.62      672.24     20.16 o 
   3  10  10      361.43      362.47     15.19 o 
   4  10  10     1196.49     1145.65     24.77 o 
   5  10  10       14.77       18.19      9.62 o 
   6  10  10     1014.55     1028.41     28.01 o 
   7  10  10      394.54      443.66     22.69 o 
   8  10  10      112.07      102.25     17.96 o 
   9  10  10      614.14      605.27     44.57 o 
  -4  11  10      713.49      753.06     49.93 o 
  -3  11  10       14.16       23.40     11.66 o 
  -2  11  10      455.64      477.11     19.27 o 
  -1  11  10      577.29      559.06     21.01 o 
   0  11  10        3.64        7.14      6.54 o 
   1  11  10     1570.66     1506.42     27.74 o 
   2  11  10      105.51       80.25     14.33 o 
   3  11  10      121.73       94.65     12.33 o 
   4  11  10     1504.31     1453.68     33.00 o 
   5  11  10      424.96      427.76     21.80 o 
   6  11  10      434.93      383.61     23.40 o 
   7  11  10      838.98      870.63     34.09 o 
   8  11  10        6.08        2.80     10.60 o 
  -3  12  10       16.59       12.07     13.92 o 
  -2  12  10      294.79      324.54     31.71 o 
  -1  12  10      741.36      741.25     40.25 o 
   0  12  10       64.81       59.40     11.10 o 
   1  12  10      680.98      672.00     20.10 o 
   2  12  10      709.11      730.78     21.05 o 
   3  12  10        7.45       12.48     13.99 o 
   4  12  10      478.01      447.64     20.75 o 
   5  12  10      642.27      627.02     26.65 o 
   6  12  10       28.19       29.76     11.12 o 
   7  12  10      542.03      536.56     24.69 o 
   8  12  10      156.00      160.10     18.44 o 
  -2  13  10        2.38        9.51     11.97 o 
  -1  13  10      387.81      371.07     17.11 o 
   0  13  10      136.51      142.86     19.87 o 
   1  13  10      257.51      234.85     15.01 o 
   2  13  10      504.79      433.41     20.99 o 
   3  13  10       40.28       38.98     30.78 o 
   4  13  10      124.37      109.38     23.80 o 
   5  13  10      592.75      580.08     59.77 o 
   6  13  10        0.48       -7.06      9.61 o 
   7  13  10      249.19      252.13     21.80 o 
   0  14  10      567.65      683.07     44.93 o 
   1  14  10       67.71       35.56     32.64 o 
   2  14  10      916.74      944.32     32.94 o 
   3  14  10      329.03      324.40     33.38 o 
   4  14  10      128.95      115.10     44.11 o 
   5  14  10      619.69      501.28     64.45 o 
  -3  -7  11        1.25        9.69     10.68 o 
  -2  -7  11      248.13      234.59     17.53 o 
  -1  -7  11       96.63       99.73     15.01 o 
   0  -7  11       47.28       39.41     10.55 o 
   1  -7  11      210.27       91.15     45.66 o 
  -5  -6  11      128.96      126.15     29.12 o 
  -4  -6  11      136.49      133.66     17.24 o 
  -3  -6  11       13.76        8.92     11.78 o 
  -2  -6  11      133.57      147.93     20.53 o 
  -1  -6  11      198.68      191.45     18.09 o 
   0  -6  11      134.53      100.56     19.92 o 
   1  -6  11      313.21      368.97     34.98 o 
   2  -6  11       50.50       36.74     16.52 o 
   3  -6  11      105.68       67.60     57.68 o 
  -6  -5  11       39.79       52.40     15.42 o 
  -5  -5  11      319.36      293.36     21.46 o 
  -4  -5  11      467.92      465.91     28.01 o 
  -3  -5  11        8.59        1.43      7.87 o 
  -2  -5  11      194.20      204.60     14.62 o 
  -1  -5  11      394.67      374.96     19.68 o 
   0  -5  11       16.01        6.20      7.17 o 
   1  -5  11      168.56      154.71     18.03 o 
   2  -5  11      146.58       88.35     15.28 o 
   3  -5  11       54.43       44.42     16.53 o 
   4  -5  11      312.52      253.47     83.80 o 
   5  -5  11       59.92       -4.26     19.36 o 
  -7  -4  11      232.05      282.15     49.18 o 
  -6  -4  11      157.55      190.02     25.60 o 
  -5  -4  11      129.89      104.30     37.70 o 
  -4  -4  11      333.15      340.96     24.38 o 
  -3  -4  11       38.17       24.01     16.71 o 
  -2  -4  11      204.62      234.67     12.14 o 
  -1  -4  11      267.94      282.54     15.99 o 
   0  -4  11       39.09       41.34      8.29 o 
   1  -4  11      152.62      157.82     17.51 o 
   2  -4  11      306.07      303.98     32.17 o 
   3  -4  11        0.03        7.45      8.95 o 
   4  -4  11      288.10      313.22     19.68 o 
   5  -4  11      117.09      124.01     18.31 o 
   6  -4  11        9.40        1.12     16.67 o 
  -7  -3  11       69.32       10.62     12.97 o 
  -6  -3  11      198.76      227.18     20.89 o 
  -5  -3  11       21.35        9.79      7.83 o 
  -4  -3  11      191.14      154.96     23.52 o 
  -3  -3  11      451.95      466.03     27.26 o 
  -2  -3  11        7.78        7.79      7.45 o 
  -1  -3  11      464.47      465.39     26.42 o 
   0  -3  11      128.80      138.05     10.78 o 
   1  -3  11      141.92      161.42     13.92 o 
   2  -3  11      150.69      177.01     12.56 o 
   3  -3  11       13.68       16.78      9.26 o 
   4  -3  11      187.20      160.69     27.30 o 
   5  -3  11      130.42      104.17     17.44 o 
   6  -3  11        1.24       -0.04     13.48 o 
  -7  -2  11       52.02       16.62     26.93 o 
  -6  -2  11      125.93       38.56     44.98 o 
  -5  -2  11       23.83       16.07     11.22 o 
  -4  -2  11      143.96      122.56     12.91 o 
  -3  -2  11      556.90      515.05     17.80 o 
  -2  -2  11        5.75        3.38      6.86 o 
  -1  -2  11      494.33      510.35     16.14 o 
   0  -2  11      870.27      900.95     21.73 o 
   1  -2  11       50.97       37.05      6.49 o 
   2  -2  11      702.04      702.53     32.75 o 
   3  -2  11       87.58       75.85     13.21 o 
   4  -2  11       62.07       53.88     14.56 o 
   5  -2  11      302.63      356.56     26.39 o 
   6  -2  11       73.54       24.39     31.10 o 
   7  -2  11       70.34        7.24     14.36 o 
  -8  -1  11       79.56       82.16     41.10 o 
  -7  -1  11        0.42        8.58      9.61 o 
  -6  -1  11      264.44      250.15     15.50 o 
  -5  -1  11       74.65       95.56     13.33 o 
  -4  -1  11       62.10       27.91     14.31 o 
  -3  -1  11      277.11      263.30     35.24 o 
  -2  -1  11       31.73       30.94      6.64 o 
  -1  -1  11      498.78      496.00     14.14 o 
   0  -1  11     1596.49     1469.40     42.20 o 
   1  -1  11       12.25       26.97      6.11 o 
   2  -1  11      719.87      709.47     17.25 o 
   3  -1  11      401.17      424.93     16.43 o 
   4  -1  11       22.21       47.05     12.23 o 
   5  -1  11      283.12      313.16     20.91 o 
   6  -1  11      106.79       64.04     45.98 o 
   7  -1  11      117.86       47.08     21.45 o 
   8  -1  11      164.41       64.20     46.49 o 
  -8   0  11      153.25      139.74     16.68 o 
  -7   0  11        2.17        3.93      9.82 o 
  -6   0  11      504.26      484.96     26.87 o 
  -5   0  11      604.67      574.16     19.12 o 
  -4   0  11      100.19       95.78     13.28 o 
  -3   0  11     1698.98     1587.83     76.58 o 
  -2   0  11      711.14      692.57     51.03 o 
  -1   0  11      132.27      123.29      5.63 o 
   0   0  11      856.73      876.02     35.14 o 
   1   0  11      279.66      277.26      9.84 o 
   2   0  11      198.42      215.67     16.45 o 
   3   0  11      932.75      987.47     26.23 o 
   4   0  11      175.84      166.32     18.82 o 
   5   0  11      388.05      383.80     15.39 o 
   6   0  11      725.63      715.30     57.73 o 
   7   0  11       11.63        9.45     10.90 o 
   8   0  11      247.79      207.70     64.00 o 
  -8   1  11      445.99      461.76     22.65 o 
  -7   1  11        9.29       -5.12     13.18 o 
  -6   1  11      120.31      122.53     15.62 o 
  -5   1  11      170.64      186.71     15.91 o 
  -4   1  11      230.46      230.46     11.50 o 
  -3   1  11       78.72       80.92      6.86 o 
  -2   1  11      360.65      349.59     11.38 o 
  -1   1  11        1.76       32.82     17.55 o 
   0   1  11     1008.48     1123.14     44.59 o 
   1   1  11      869.74      806.68     13.83 o 
   2   1  11      137.63      155.82     12.05 o 
   3   1  11      416.62      405.53     12.36 o 
   4   1  11      578.81      573.31     19.55 o 
   5   1  11       94.52       84.87     12.97 o 
   6   1  11      570.84      621.09     31.49 o 
   7   1  11       39.24       37.64     16.04 o 
   8   1  11       34.73       22.74     14.08 o 
   9   1  11      145.53      158.04    105.37 o 
  -8   2  11      418.61      462.96     22.58 o 
  -7   2  11      186.15      197.38     14.66 o 
  -6   2  11       12.87       13.17     11.90 o 
  -5   2  11      305.10      316.79     17.12 o 
  -4   2  11      284.75      289.50      9.50 o 
  -3   2  11       88.17       92.63      5.52 o 
  -2   2  11      913.82      882.44     44.51 o 
  -1   2  11        4.31       12.92     26.73 o 
   0   2  11      704.92      765.33     38.54 o 
   2   2  11      169.42      218.61     19.80 o 
   3   2  11      139.37      150.93      7.83 o 
   4   2  11      924.60      949.18     22.23 o 
   5   2  11       49.15       39.66      9.87 o 
   6   2  11      293.62      299.09     14.68 o 
   7   2  11      139.27      142.54     22.03 o 
   8   2  11       48.29       41.06     12.72 o 
  -8   3  11       10.92       20.73     14.06 o 
  -7   3  11       96.59       91.14     12.37 o 
  -6   3  11       29.78       26.20      9.74 o 
  -5   3  11      270.33      260.13     16.48 o 
  -4   3  11      801.68      804.00     30.89 o 
  -3   3  11      410.24      409.40      8.04 o 
  -2   3  11      686.50      754.94     41.03 o 
  -1   3  11      333.63      369.62     31.85 o 
   0   3  11      423.99      445.26     32.10 o 
   1   3  11      436.64      480.00     31.92 o 
   2   3  11      161.01      189.39     27.58 o 
   3   3  11      240.81      231.50      7.73 o 
   4   3  11      568.59      550.17     16.62 o 
   5   3  11      472.52      458.18     21.07 o 
   6   3  11      372.92      359.41     18.26 o 
   7   3  11      348.50      354.39     25.96 o 
   8   3  11        0.30      -10.94     10.94 o 
  -8   4  11      231.97      186.33     42.07 o 
  -7   4  11      451.31      452.88     30.14 o 
  -6   4  11      232.22      235.43     24.87 o 
  -5   4  11      126.56      109.36     10.46 o 
  -4   4  11      846.33      841.13     39.95 o 
  -3   4  11      187.19      189.79     29.09 o 
  -2   4  11      302.98      343.66     31.96 o 
  -1   4  11     1728.70     1842.29     61.67 o 
   0   4  11        1.32      -13.32     15.90 o 
   1   4  11     1235.47     1257.13     48.02 o 
   2   4  11     1530.34     1612.45     38.82 o 
   3   4  11       49.01       43.93      6.27 o 
   4   4  11     1549.28     1559.60     47.84 o 
   5   4  11      367.63      352.44     14.41 o 
   6   4  11      413.01      447.49     17.55 o 
   7   4  11      268.52      261.13     17.83 o 
   8   4  11       47.87       57.92     13.46 o 
   9   4  11      122.43       53.57     37.17 o 
  -7   5  11      135.80      125.82     17.42 o 
  -6   5  11      355.73      352.38     15.83 o 
  -5   5  11       21.96       11.88      6.33 o 
  -4   5  11     1313.05     1265.53     53.68 o 
  -3   5  11      649.97      591.41     26.41 o 
  -2   5  11      169.09      146.50     26.05 o 
  -1   5  11     1589.49     1684.71     58.07 o 
   0   5  11      373.81      410.59     31.43 o 
   1   5  11     1653.85     1590.62     53.91 o 
   2   5  11     1582.84     1609.30     38.88 o 
   3   5  11        6.60        8.78      3.58 o 
   4   5  11     1874.77     1807.26     23.95 o 
   5   5  11      907.75      926.81     24.26 o 
   6   5  11       38.04       40.13     10.13 o 
   7   5  11      754.95      796.32     30.39 o 
   8   5  11      145.43      118.49     17.47 o 
   9   5  11       28.61        6.82     11.01 o 
  -7   6  11      144.89      154.92     16.41 o 
  -6   6  11      377.05      439.16     27.72 o 
  -5   6  11       71.21       72.50     13.14 o 
  -4   6  11      178.71      206.59     12.58 o 
  -3   6  11      580.04      625.26     15.45 o 
  -2   6  11        7.18        4.06      2.78 o 
  -1   6  11     1297.63     1414.43     76.66 o 
   0   6  11      765.06      843.55     40.38 o 
   1   6  11      190.10      163.87     24.29 o 
   2   6  11     1311.38     1223.40     27.85 o 
   3   6  11      316.66      305.86     13.81 o 
   4   6  11      864.30      830.28     16.98 o 
   5   6  11      716.28      750.34     18.25 o 
   6   6  11        9.71        5.14      6.70 o 
   7   6  11      266.63      277.37     15.71 o 
   8   6  11      168.57      173.74     24.25 o 
   9   6  11        2.51       -7.16     12.39 o 
  -7   7  11      117.02      123.84     39.16 o 
  -6   7  11      612.15      637.99     49.56 o 
  -5   7  11      216.37      235.64     17.27 o 
  -4   7  11      167.30      205.57     15.38 o 
  -3   7  11     1040.56     1094.50     33.21 o 
  -2   7  11        0.04       -3.08      4.29 o 
  -1   7  11      495.77      482.26     22.13 o 
   0   7  11      489.68      511.05     22.30 o 
   1   7  11        0.13       -0.87      3.18 o 
   2   7  11      916.19      914.94     17.14 o 
   3   7  11      948.16      979.00     15.62 o 
   4   7  11      172.86      189.81     13.49 o 
   5   7  11      510.39      492.59     16.29 o 
   6   7  11      106.57      100.73     12.50 o 
   7   7  11      220.57      268.21     19.52 o 
   8   7  11      539.55      580.49     26.33 o 
   9   7  11        7.90       10.82     14.71 o 
  -6   8  11      270.69      255.28     42.52 o 
  -5   8  11      313.53      336.88     26.88 o 
  -4   8  11      202.84      211.32     16.38 o 
  -3   8  11     1597.79     1578.73     44.88 o 
  -2   8  11       52.04       68.80     10.01 o 
  -1   8  11       73.80       82.39     12.08 o 
   0   8  11        7.87       10.38      4.35 o 
   1   8  11       14.62       17.29      6.11 o 
   2   8  11       37.74       42.52      8.32 o 
   3   8  11      205.59      206.57     14.08 o 
   4   8  11       64.52       60.49      8.03 o 
   5   8  11      526.08      540.95     18.62 o 
   6   8  11      495.77      515.25     46.99 o 
   7   8  11        4.42        5.79      9.45 o 
   8   8  11      251.57      263.72     18.76 o 
   9   8  11       92.20       96.14     21.11 o 
  -5   9  11      385.31      369.93     44.15 o 
  -4   9  11        0.33       -5.49     12.60 o 
  -3   9  11      526.61      550.51     42.76 o 
  -2   9  11      481.72      469.82     20.13 o 
  -1   9  11       73.94       63.39     10.19 o 
   0   9  11     1076.13     1072.39     17.64 o 
   1   9  11      952.41      994.10     20.33 o 
   2   9  11      694.50      700.38     25.40 o 
   3   9  11     1082.82     1095.73     26.50 o 
   4   9  11        3.77       11.99      6.55 o 
   5   9  11      326.16      313.93     18.84 o 
   6   9  11      392.10      370.00     24.29 o 
   7   9  11      136.95      128.36     16.33 o 
   8   9  11      418.22      450.13     24.24 o 
   9   9  11      437.76      466.91     39.13 o 
  -5  10  11      241.28      213.44     27.34 o 
  -4  10  11       38.20       41.65     12.62 o 
  -3  10  11      379.38      391.77     20.12 o 
  -2  10  11      551.08      555.60     19.81 o 
  -1  10  11       59.54       61.77     16.58 o 
   0  10  11      781.83      770.34     21.44 o 
   1  10  11      854.77      805.47     23.61 o 
   2  10  11      268.38      262.02     12.25 o 
   3  10  11      537.45      550.40     17.64 o 
   4  10  11      160.54      169.29     15.74 o 
   5  10  11      139.74      133.93     12.83 o 
   6  10  11      433.51      475.70     28.37 o 
   7  10  11       79.38       64.80     16.42 o 
   8  10  11      430.12      422.70     25.39 o 
  -4  11  11      242.50      231.55     23.44 o 
  -3  11  11      396.05      393.41     23.40 o 
  -2  11  11      848.95      860.85     23.64 o 
  -1  11  11      145.50      161.37     13.88 o 
   0  11  11      120.15      140.55     19.22 o 
   1  11  11      579.22      590.39     15.76 o 
   2  11  11       94.31       89.46     11.85 o 
   3  11  11      646.00      619.80     21.09 o 
   4  11  11      761.33      652.08     22.97 o 
   5  11  11       13.35       20.30      8.81 o 
   6  11  11      812.51      852.40     30.80 o 
   7  11  11      425.00      406.51     23.18 o 
   8  11  11       71.47       63.47     19.91 o 
  -3  12  11        5.82       15.79     14.91 o 
  -2  12  11      169.16      136.79     15.75 o 
  -1  12  11      168.07      149.61     23.15 o 
   0  12  11       46.41       52.35     10.38 o 
   1  12  11      615.29      627.32     26.37 o 
   2  12  11      238.14      245.54     14.70 o 
   3  12  11      420.72      382.79     45.81 o 
   4  12  11      444.25      450.35     21.08 o 
   5  12  11       55.91       26.78     19.14 o 
   6  12  11      419.86      411.34     30.48 o 
   7  12  11      430.66      458.73     24.53 o 
  -1  13  11      394.39      401.48     19.48 o 
   0  13  11       16.26       17.62      8.60 o 
   1  13  11      331.89      336.10     23.70 o 
   2  13  11      369.95      334.86     15.27 o 
   3  13  11       16.58       24.26     16.17 o 
   4  13  11      412.77      411.23     48.51 o 
   5  13  11      197.36      154.76     63.90 o 
   6  13  11       78.80       58.49     13.19 o 
   1  14  11      505.94      545.56     35.91 o 
   2  14  11      942.39     1010.57     37.76 o 
   3  14  11        4.68        3.69     10.30 o 
   4  14  11      391.32      376.05     33.76 o 
  -3  -6  12       48.93       65.78     12.41 o 
  -2  -6  12       97.24       84.55     13.92 o 
  -1  -6  12        3.35        8.00      9.31 o 
   0  -6  12      194.69      178.23     18.88 o 
   1  -6  12       66.22       81.27     33.76 o 
  -4  -5  12      180.71      162.93     26.11 o 
  -3  -5  12       71.68       64.81     17.23 o 
  -2  -5  12      307.41      306.44     17.56 o 
  -1  -5  12      103.36      104.32     20.98 o 
   0  -5  12       48.90       45.38     12.49 o 
   1  -5  12      372.64      395.23     20.07 o 
   2  -5  12       22.87        1.48     20.86 o 
   3  -5  12      211.52      143.99    120.51 o 
  -5  -4  12      136.06      126.00     31.49 o 
  -4  -4  12      246.86      281.07     19.25 o 
  -3  -4  12        3.75        7.05     11.71 o 
  -2  -4  12       70.31       70.79     12.04 o 
  -1  -4  12      162.05      142.86     15.16 o 
   0  -4  12        3.29        5.71      7.31 o 
   1  -4  12      393.22      417.56     23.99 o 
   2  -4  12        4.86        6.15      7.64 o 
   3  -4  12       52.08       37.44     31.95 o 
   4  -4  12      243.08       92.71     78.11 o 
  -6  -3  12       58.41       44.71     17.65 o 
  -5  -3  12       61.09       34.88     21.54 o 
  -4  -3  12      551.47      530.04     23.91 o 
  -3  -3  12        0.18        7.63     13.07 o 
  -2  -3  12       96.12      108.23     21.39 o 
  -1  -3  12      196.41      207.52     14.70 o 
   0  -3  12       32.67       23.06      8.44 o 
   1  -3  12      132.47      144.04     18.41 o 
   2  -3  12       74.79       61.88     27.82 o 
   3  -3  12       33.77       33.19     13.51 o 
   4  -3  12      141.62       73.82     29.05 o 
   5  -3  12       42.94       26.40     18.61 o 
  -6  -2  12      247.60      261.74     23.43 o 
  -5  -2  12       30.63       15.99      9.24 o 
  -4  -2  12      361.71      400.55     84.76 o 
  -3  -2  12       50.57       50.77     19.42 o 
  -2  -2  12       20.18       19.15      6.54 o 
  -1  -2  12      362.96      327.89     12.25 o 
   0  -2  12      156.67      131.79      7.97 o 
   1  -2  12      300.28      322.41     13.75 o 
   2  -2  12      294.33      287.87     21.71 o 
   3  -2  12        0.12       -1.66      6.44 o 
   4  -2  12      262.60      203.39     56.27 o 
   5  -2  12      235.07      169.89    114.19 o 
   6  -2  12       17.52      -22.25     22.25 o 
  -7  -1  12       59.64       25.34     25.71 o 
  -6  -1  12      386.28      370.73     33.12 o 
  -5  -1  12       10.99        6.00      9.99 o 
  -4  -1  12      281.91      218.10     26.99 o 
  -3  -1  12      269.97      270.09     34.69 o 
  -2  -1  12       37.76       25.81      4.76 o 
  -1  -1  12      474.00      463.28     13.02 o 
   0  -1  12      110.48      113.31      9.26 o 
   1  -1  12      156.74      136.21     12.40 o 
   2  -1  12      311.91      322.71     18.67 o 
   3  -1  12      121.07       92.11     21.61 o 
   4  -1  12       61.51       61.84     16.99 o 
   5  -1  12      269.81      318.40     55.30 o 
   6  -1  12        0.49        7.02     12.47 o 
   7  -1  12      144.38      151.31     95.50 o 
  -7   0  12       53.10       49.36     13.63 o 
  -6   0  12      272.80      266.72     13.41 o 
  -5   0  12       22.87       15.41     12.29 o 
  -4   0  12      493.45      435.71     39.61 o 
  -3   0  12     1322.56     1243.98    108.79 o 
  -2   0  12       93.87       78.31      5.59 o 
  -1   0  12      861.21      692.20     52.06 o 
   0   0  12      993.62      918.45     40.60 o 
   1   0  12       11.74       16.58      5.05 o 
   2   0  12      996.74      952.13     36.02 o 
   3   0  12      150.79      164.67     12.97 o 
   4   0  12       51.64       43.86     10.91 o 
   5   0  12      764.00      807.55     36.06 o 
   6   0  12      221.14      165.50    107.32 o 
   7   0  12      132.32       77.95     29.45 o 
  -7   1  12        4.51       -9.03     12.33 o 
  -6   1  12      207.38      168.35     18.74 o 
  -5   1  12        4.96        4.57      5.89 o 
  -4   1  12       48.64       44.12      7.89 o 
  -3   1  12      215.91      206.93     23.32 o 
  -2   1  12      362.61      374.74     35.47 o 
  -1   1  12       56.20       55.04     21.85 o 
   0   1  12      763.00      843.57     65.79 o 
   1   1  12      178.55      180.68     27.15 o 
   2   1  12      655.14      608.49     30.60 o 
   3   1  12      348.46      342.47     21.63 o 
   4   1  12       77.15       62.39     35.30 o 
   5   1  12      240.56      277.36     19.84 o 
   6   1  12       89.43      135.01     15.10 o 
   7   1  12        0.58       -2.62      9.47 o 
   8   1  12      138.42      151.67     22.19 o 
  -7   2  12       42.10       32.60     22.87 o 
  -6   2  12      257.89      267.08     19.61 o 
  -5   2  12       58.34       63.06     10.44 o 
  -4   2  12        6.75        3.73      8.10 o 
  -3   2  12      896.54      873.20     49.57 o 
  -2   2  12      227.09      321.67     33.48 o 
  -1   2  12      229.60      218.02     29.18 o 
   0   2  12     1047.46     1104.44     47.68 o 
   1   2  12      518.57      521.10     35.84 o 
   2   2  12       49.11       42.13     16.71 o 
   3   2  12      860.35      807.23     32.54 o 
   4   2  12      237.22      289.21     12.49 o 
   5   2  12        3.04       15.44     10.08 o 
   6   2  12      601.04      600.29     39.94 o 
   7   2  12        1.30        5.98      9.95 o 
   8   2  12      179.31      172.67     18.10 o 
  -7   3  12       89.79       61.87     11.36 o 
  -6   3  12       54.84       29.03      9.38 o 
  -5   3  12      249.57      237.53     13.67 o 
  -4   3  12        6.83        5.37      5.68 o 
  -3   3  12      212.87      300.54     56.81 o 
  -2   3  12      290.46      303.92     54.38 o 
  -1   3  12        0.06      -10.38     17.53 o 
   0   3  12      148.87      176.63     27.15 o 
   1   3  12      360.99      354.67     50.30 o 
   2   3  12       29.30       31.01     16.39 o 
   3   3  12      265.85      253.94     14.70 o 
   4   3  12      310.04      306.31     21.09 o 
   5   3  12        0.28       -1.18      5.58 o 
   6   3  12      548.76      530.26     17.38 o 
   7   3  12       24.26       35.51     12.02 o 
   8   3  12       54.13       39.91     12.26 o 
  -7   4  12      131.75       80.28     17.15 o 
  -6   4  12       80.86       52.45     11.56 o 
  -5   4  12      480.96      459.71     14.66 o 
  -4   4  12       82.85       73.39     11.58 o 
  -3   4  12       74.28       66.80     41.79 o 
  -2   4  12     1500.12     1646.66     94.58 o 
  -1   4  12       30.18       18.30     18.84 o 
   0   4  12      405.60      487.46     35.50 o 
   1   4  12     1137.91     1158.88     72.64 o 
   2   4  12       86.23      106.21     17.36 o 
   3   4  12      422.47      466.93     30.32 o 
   4   4  12      721.18      698.00     24.26 o 
   5   4  12      105.49       99.68     11.07 o 
   6   4  12      289.15      322.62     16.60 o 
   7   4  12      464.05      442.16     20.30 o 
   8   4  12       19.11       22.75     12.65 o 
   9   4  12      182.20      170.32     21.19 o 
  -7   5  12      317.33      314.38     38.21 o 
  -6   5  12       44.65       47.48     10.91 o 
  -5   5  12      232.60      212.73     11.55 o 
  -4   5  12      597.67      558.24     34.20 o 
  -3   5  12        0.68       -0.54      2.42 o 
  -2   5  12     1317.88     1498.07     88.81 o 
  -1   5  12      571.89      656.04     41.25 o 
   0   5  12      200.66      233.04     29.14 o 
   1   5  12      953.45      950.75     68.29 o 
   2   5  12      374.82      452.59     24.96 o 
   3   5  12      136.25      128.14     22.09 o 
   4   5  12      982.36      965.82     37.99 o 
   5   5  12      193.71      194.60     14.06 o 
   6   5  12      240.10      225.03     28.52 o 
   7   5  12      638.52      599.88     19.83 o 
   8   5  12        8.97       15.23     11.58 o 
   9   5  12      172.23      184.62     21.01 o 
  -6   6  12       33.49       17.86      8.05 o 
  -5   6  12       21.70       31.70     14.92 o 
  -4   6  12      150.72      165.80     15.46 o 
  -3   6  12      202.44      183.07      6.43 o 
  -2   6  12      175.57      267.33     32.82 o 
  -1   6  12      969.13     1098.75     50.11 o 
   0   6  12        7.65      -11.24     17.25 o 
   1   6  12      829.52      894.17     66.00 o 
   2   6  12     1280.26     1344.71    118.45 o 
   3   6  12       25.64       21.15      4.30 o 
   4   6  12      955.22      925.91     27.31 o 
   5   6  12      247.67      260.21     15.56 o 
   6   6  12       39.18       63.87     10.51 o 
   7   6  12      293.45      312.84     22.51 o 
   8   6  12       39.92       36.87     14.59 o 
   9   6  12       61.07       43.82     17.88 o 
  -5   7  12       12.56        6.12     14.54 o 
  -4   7  12      472.49      481.64     27.18 o 
  -3   7  12      335.96      350.40     21.31 o 
  -2   7  12      157.10      161.47     15.28 o 
  -1   7  12      820.19      857.03     45.19 o 
   0   7  12      190.03      250.09     29.29 o 
   1   7  12      327.40      292.23     48.08 o 
   2   7  12     1499.21     1567.58     40.80 o 
   3   7  12      253.69      273.43     16.71 o 
   4   7  12      670.01      634.94     11.59 o 
   5   7  12      747.77      738.67     27.86 o 
   6   7  12        6.15       19.73      8.98 o 
   7   7  12      543.99      534.26     23.81 o 
   8   7  12       79.20       58.97     15.95 o 
   9   7  12       55.47       90.30     20.60 o 
  -5   8  12       72.37       70.75     15.79 o 
  -4   8  12      356.02      344.09     26.64 o 
  -3   8  12      419.80      435.70     14.08 o 
  -2   8  12      123.88      131.76     11.49 o 
  -1   8  12      301.30      333.84     31.12 o 
   0   8  12      208.27      207.00      6.71 o 
   1   8  12        1.03        2.07      2.79 o 
   2   8  12      271.83      263.77     11.53 o 
   3   8  12      212.82      223.54     14.63 o 
   4   8  12      422.18      420.72     14.22 o 
   5   8  12      845.08      817.36     25.38 o 
   6   8  12        5.67        7.22      8.05 o 
   7   8  12      175.62      170.33     14.24 o 
   8   8  12      172.30      166.89     22.85 o 
   9   8  12        1.05        0.80     16.97 o 
  -5   9  12      181.53      179.27     21.46 o 
  -4   9  12      163.29      202.08     13.90 o 
  -3   9  12      613.44      605.57     23.33 o 
  -2   9  12      227.37      208.35     11.75 o 
  -1   9  12      645.31      601.42     34.15 o 
   0   9  12     1157.00     1113.49     18.62 o 
   1   9  12        4.25        1.03      4.55 o 
   2   9  12     1493.14     1462.83     24.45 o 
   3   9  12      677.85      694.12     29.69 o 
   4   9  12      168.48      154.49     11.32 o 
   5   9  12     1046.42     1045.78     29.25 o 
   6   9  12      160.81      184.06     20.49 o 
   7   9  12       17.46       17.65     13.91 o 
   8   9  12      559.12      586.67     27.22 o 
  -4  10  12        5.63       -0.56      9.62 o 
  -3  10  12      451.31      446.58     17.96 o 
  -2  10  12      166.79      153.94     14.86 o 
  -1  10  12      222.66      244.40     11.98 o 
   0  10  12     1138.42     1186.08     19.18 o 
   1  10  12        1.13       -1.95      4.79 o 
   2  10  12      123.67      121.23      7.94 o 
   3  10  12      645.95      645.40     20.83 o 
   4  10  12       27.44       21.70      8.54 o 
   5  10  12      345.65      353.00     20.05 o 
   6  10  12      185.40      192.57     16.01 o 
   7  10  12       14.83        8.13     13.21 o 
   8  10  12      393.00      428.79     27.68 o 
  -3  11  12      801.65      751.99     34.60 o 
  -2  11  12      474.49      461.14     21.70 o 
  -1  11  12       50.08       43.85     10.35 o 
   0  11  12      494.57      486.53     19.89 o 
   1  11  12       67.54       58.06      9.22 o 
   2  11  12       36.94       32.84      7.21 o 
   3  11  12     1057.40      995.22     36.18 o 
   4  11  12       85.51       85.03     14.26 o 
   5  11  12      418.83      436.63     17.81 o 
   6  11  12      644.86      644.97     26.51 o 
   7  11  12       56.82       58.91     21.18 o 
  -2  12  12      392.41      362.07     19.40 o 
  -1  12  12       69.39       58.44     18.25 o 
   0  12  12      179.01      191.33     12.15 o 
   1  12  12      393.30      407.90     26.20 o 
   2  12  12       28.57       21.79      8.93 o 
   3  12  12      321.38      299.54     22.20 o 
   4  12  12      103.61       92.97     14.22 o 
   5  12  12      111.57      104.35     19.64 o 
   6  12  12      207.77      205.94     18.32 o 
   7  12  12      114.98      126.30     21.50 o 
  -1  13  12       28.44       11.13     11.27 o 
   0  13  12       72.08       46.14     18.87 o 
   1  13  12      309.99      301.55     16.70 o 
   2  13  12       27.81       17.36     13.64 o 
   3  13  12      154.62      159.35     15.49 o 
   4  13  12      330.36      232.78     40.32 o 
   5  13  12        1.11        0.26     11.06 o 
  -2  -5  13      168.35      132.54     25.94 o 
  -1  -5  13        3.75       13.54      9.76 o 
   0  -5  13      157.93      110.92     22.56 o 
   1  -5  13      202.41      230.09     20.99 o 
  -4  -4  13      206.85      157.37     40.15 o 
  -3  -4  13       47.53       27.23     10.09 o 
  -2  -4  13      209.45      203.72     34.03 o 
  -1  -4  13       39.68       29.61     14.34 o 
   0  -4  13       86.92       53.83     18.40 o 
   1  -4  13      130.14       83.49     31.27 o 
   2  -4  13       18.43        0.72      7.21 o 
   3  -4  13      151.64       52.57     54.67 o 
  -5  -3  13       23.82       44.74     26.35 o 
  -4  -3  13      235.67      251.75     58.83 o 
  -3  -3  13        2.10        7.80      9.12 o 
  -2  -3  13      129.99       91.07     20.40 o 
  -1  -3  13      112.51       80.00     24.46 o 
   0  -3  13        7.97       -2.10      6.19 o 
   1  -3  13      189.13      156.79     39.62 o 
   2  -3  13       38.57       11.42      9.66 o 
   3  -3  13      109.40       40.19     40.02 o 
   4  -3  13      119.71       31.92     31.96 o 
  -5  -2  13      126.82      149.13     33.80 o 
  -4  -2  13      199.99      261.05     57.99 o 
  -3  -2  13       28.07       18.01      6.06 o 
  -2  -2  13       69.10       54.41      9.39 o 
  -1  -2  13      189.39      190.55     14.69 o 
   0  -2  13       15.50       14.83     10.61 o 
   1  -2  13      316.20      288.01     15.70 o 
   4  -2  13      235.11      214.34     64.40 o 
   5  -2  13       16.40        9.13     12.58 o 
  -6  -1  13      168.41      162.95     38.36 o 
  -5  -1  13        3.63       -0.76     28.61 o 
  -4  -1  13      369.76      464.33     42.57 o 
  -3  -1  13       62.48       48.21      7.75 o 
  -2  -1  13      204.32      202.63     31.07 o 
  -1  -1  13       81.07       76.97     13.54 o 
   0  -1  13        2.18       -0.67      4.41 o 
   1  -1  13      147.72      101.65     35.76 o 
   2  -1  13      289.73      203.22     55.69 o 
   3  -1  13        0.77        1.46      5.44 o 
   4  -1  13      202.29      212.96     13.27 o 
   5  -1  13      100.59       39.08     26.31 o 
   6  -1  13        8.23       -1.73     19.46 o 
  -6   0  13      247.41      316.78     73.09 o 
  -5   0  13       24.17       10.69     22.93 o 
  -4   0  13      741.89      761.41     52.43 o 
  -3   0  13      329.94      274.56     23.73 o 
  -2   0  13       88.54       92.47     26.17 o 
  -1   0  13      523.04      616.67     41.75 o 
   0   0  13      217.93      275.75     31.58 o 
   1   0  13      238.06      204.93     23.18 o 
   2   0  13      315.14      310.65     21.34 o 
   3   0  13        0.96        8.52      6.20 o 
   5   0  13      353.13      281.95    143.98 o 
   6   0  13        6.39       -4.93     15.18 o 
   7   0  13      251.57      210.68    126.33 o 
  -6   1  13      403.11      543.99     53.50 o 
  -5   1  13        0.17      -27.71     27.71 o 
  -4   1  13      211.50      236.13     59.48 o 
  -3   1  13      410.94      485.82     66.84 o 
  -2   1  13        3.98       -8.15     30.71 o 
  -1   1  13      226.14      264.85     32.80 o 
   0   1  13      421.32      501.27     38.28 o 
   1   1  13       46.75       53.72     22.49 o 
   2   1  13      246.72      194.53     16.78 o 
   3   1  13       28.47       26.94      6.78 o 
   4   1  13      130.99      122.92     15.24 o 
   5   1  13      221.06      259.98     26.44 o 
   6   1  13       32.15       37.41     21.97 o 
   7   1  13       95.23       89.25     13.50 o 
  -6   2  13      270.24      343.21     47.55 o 
  -5   2  13      140.52      173.52     37.48 o 
  -4   2  13      110.75      146.06     53.78 o 
  -3   2  13       40.31       53.34     26.17 o 
  -2   2  13       47.17       98.66     28.38 o 
  -1   2  13      240.40      280.32     52.88 o 
   0   2  13      609.98      601.49     41.96 o 
   1   2  13        0.50      -16.01     18.66 o 
   2   2  13      631.19      716.69     45.73 o 
   3   2  13      298.03      281.11     19.08 o 
   4   2  13        0.81        8.68      8.63 o 
   5   2  13      331.44      329.33     26.20 o 
   6   2  13      163.83      171.19     15.68 o 
   7   2  13      111.94      102.72     13.03 o 
  -6   3  13      135.36      173.63     41.16 o 
  -5   3  13       90.93      106.50     33.64 o 
  -4   3  13       88.24       87.89     30.57 o 
  -3   3  13      162.63      168.56     32.75 o 
  -2   3  13     1062.78     1176.89     58.49 o 
  -1   3  13      125.40      137.10     29.25 o 
   0   3  13      670.49      611.33     65.03 o 
   1   3  13      179.77      130.85     27.54 o 
   2   3  13      158.39      224.89     22.64 o 
   3   3  13      346.37      394.67     31.94 o 
   4   3  13       32.04       25.03      8.52 o 
   5   3  13      359.41      353.60     13.62 o 
   6   3  13       95.45       89.57     14.77 o 
   7   3  13        0.91        2.71     10.91 o 
   8   3  13      135.02      108.60     24.33 o 
  -6   4  13      127.92      111.95     38.77 o 
  -5   4  13      255.39      363.00     70.77 o 
  -4   4  13        2.91       26.02     25.01 o 
  -3   4  13      291.34      342.29     40.77 o 
  -2   4  13      446.00      547.99     44.89 o 
  -1   4  13        9.66       22.87     21.05 o 
   0   4  13      824.19      870.05     74.14 o 
   1   4  13      338.29      314.49     54.98 o 
   2   4  13       65.89       83.02     26.57 o 
   3   4  13      596.75      605.37     30.99 o 
   4   4  13      164.05      158.03     12.56 o 
   5   4  13      124.01      109.16     14.04 o 
   6   4  13      492.78      481.85     45.67 o 
   7   4  13       49.30       60.60     16.76 o 
   8   4  13      189.88      169.66     27.15 o 
  -6   5  13      182.69      203.32     43.90 o 
  -5   5  13      506.15      533.50     50.17 o 
  -4   5  13       40.91       64.41     29.52 o 
  -3   5  13      272.39      295.42     38.75 o 
  -2   5  13      884.55      950.30     54.43 o 
  -1   5  13       89.23      130.03     29.44 o 
   0   5  13      901.92      947.71     50.15 o 
   1   5  13      523.65      455.25     60.93 o 
   2   5  13      111.58      122.70     19.71 o 
   3   5  13      542.21      530.07     29.64 o 
   4   5  13      596.33      529.49     30.13 o 
   5   5  13        0.05        0.13      5.65 o 
   6   5  13      604.09      576.22     26.28 o 
   7   5  13      175.62      139.80     16.97 o 
   8   5  13       41.38       31.14     10.96 o 
  -5   6  13      133.85      185.11     38.24 o 
  -4   6  13       84.16      106.39     51.51 o 
  -3   6  13       42.69       27.18     24.43 o 
  -2   6  13      424.62      483.57     43.05 o 
  -1   6  13      155.63      196.57     31.81 o 
   0   6  13      207.27      245.78     52.65 o 
   1   6  13      643.05      714.22     67.04 o 
   2   6  13      146.64      180.38     29.78 o 
   3   6  13      267.31      307.59     24.96 o 
   4   6  13      366.65      331.82     25.93 o 
   5   6  13       46.13       38.18      8.95 o 
   6   6  13      112.32      108.86     14.31 o 
   7   6  13      296.33      308.97     15.25 o 
   8   6  13        0.01        0.15      7.84 o 
  -4   7  13      264.26      349.46     67.15 o 
  -3   7  13        0.33       -2.44     28.90 o 
  -2   7  13      288.74      391.15     38.78 o 
  -1   7  13      415.38      497.30     40.76 o 
   0   7  13      158.56      125.69     44.69 o 
   1   7  13      785.67      844.92     46.91 o 
   2   7  13      395.70      393.92     35.70 o 
   3   7  13       12.90       18.90     19.46 o 
   4   7  13      531.21      462.78     24.90 o 
   5   7  13      465.11      455.40     40.21 o 
   6   7  13       84.88       91.80     15.01 o 
   7   7  13      311.17      308.74     18.23 o 
   8   7  13        2.03        6.57     13.27 o 
  -3   8  13      184.86      179.23     55.11 o 
  -2   8  13      127.13      157.50     51.02 o 
  -1   8  13      531.15      494.07     63.65 o 
   0   8  13       78.49       87.44     25.56 o 
   1   8  13       85.42       92.55     25.40 o 
   2   8  13      243.88      313.73     32.99 o 
   3   8  13        0.89        2.97      5.80 o 
   4   8  13      410.12      398.14     17.33 o 
   5   8  13      266.64      256.76     12.43 o 
   6   8  13       17.61       23.67      9.24 o 
   7   8  13      223.92      228.41     18.21 o 
   8   8  13       86.79       76.71     21.50 o 
  -2   9  13       18.92        1.40     16.14 o 
  -1   9  13      502.52      560.72     41.07 o 
   0   9  13      603.02      596.27     41.35 o 
   1   9  13      417.80      482.15     37.51 o 
   2   9  13     1027.90      616.68    204.45 o 
   3   9  13      140.84      118.44      7.76 o 
   4   9  13      595.23      571.61     39.52 o 
   5   9  13      682.55      633.10     20.80 o 
   6   9  13        8.58        9.14      7.38 o 
   7   9  13      388.50      360.42     19.09 o 
   8   9  13      235.35      233.98     20.61 o 
  -1  10  13      312.38      308.28     34.33 o 
   0  10  13      474.68      577.09     39.76 o 
   1  10  13       26.49        5.15     26.68 o 
   2  10  13      937.09      963.83     48.76 o 
   3  10  13      975.39      893.80     28.51 o 
   4  10  13       91.25       83.98     10.55 o 
   5  10  13      715.99      690.06     30.11 o 
   6  10  13       72.13       50.67     12.48 o 
   7  10  13      255.97      261.25     21.90 o 
   0  11  13      469.90      469.68     37.84 o 
   1  11  13       27.43       39.81     20.74 o 
   2  11  13      599.91      607.32     39.54 o 
   3  11  13      212.38      195.42     17.42 o 
   4  11  13       19.72       19.77     11.04 o 
   5  11  13      760.54      723.89     32.42 o 
   6  11  13      282.86      281.03     22.43 o 
   7  11  13       59.83       65.70     15.15 o 
   0  12  13      422.66      442.20     35.73 o 
   1  12  13      134.75      131.41     41.31 o 
   2  12  13      271.66      301.76     49.30 o 
   3  12  13      302.97      315.35     22.82 o 
   4  12  13       37.30       12.17     19.08 o 
   5  12  13      321.81      305.37     31.30 o 
   6  12  13      212.24      223.29     20.27 o 
   1  13  13      126.68       13.04     17.44 o 
   2  13  13       57.82        2.13     14.25 o 
   3  13  13      274.45      231.84     29.58 o 
   4  13  13       35.42       42.10     25.40 o 
  -3  -3  14       12.55      -15.78     21.27 o 
  -2  -3  14      191.35      168.93     31.55 o 
  -1  -3  14        8.23       -1.13     15.25 o 
   0  -3  14       92.06        3.31     16.75 o 
   1  -3  14      113.58        3.10     26.66 o 
   2  -3  14        2.12       -0.85     15.34 o 
  -4  -2  14      101.91      106.09     32.37 o 
  -3  -2  14        6.32        1.69     17.28 o 
  -2  -2  14      216.84      213.14     33.59 o 
  -1  -2  14       49.43       51.56     38.56 o 
   0  -2  14       52.86        2.36     16.05 o 
   1  -2  14      194.77        5.53     18.27 o 
   2  -2  14       65.63        8.39     31.04 o 
   4  -2  14      261.45      295.25     21.94 o 
  -5  -1  14       47.54       24.45     27.31 o 
  -4  -1  14      312.09      360.91     44.43 o 
  -3  -1  14       10.18        1.53     17.36 o 
  -2  -1  14      100.08      107.00     29.32 o 
  -1  -1  14       70.41       74.13     26.04 o 
   0  -1  14       24.34        2.89     16.56 o 
   2  -1  14       54.23       -5.44     18.18 o 
   3  -1  14       77.52        2.58     18.85 o 
   5  -1  14       36.62        9.79     11.11 o 
  -5   0  14       62.27       69.56     32.72 o 
  -4   0  14      521.59      556.00     78.39 o 
  -3   0  14       61.97       52.39     45.79 o 
  -2   0  14      356.14      352.66     63.14 o 
  -1   0  14      431.22      471.97     66.06 o 
   0   0  14       35.71       23.99     21.65 o 
   1   0  14      275.27      336.99     36.65 o 
   2   0  14      195.18      254.40     34.77 o 
   3   0  14       29.27       10.66     17.52 o 
   4   0  14      339.22      409.28     42.99 o 
   5   0  14       40.45       15.04     22.15 o 
   6   0  14       41.74       14.35     15.63 o 
  -5   1  14       10.59       31.28     47.43 o 
  -4   1  14      271.36      328.29     43.74 o 
  -3   1  14       14.02       31.97     25.83 o 
  -2   1  14       14.25       33.85     24.64 o 
  -1   1  14       75.75      112.19     28.91 o 
   0   1  14       93.60      102.23     45.52 o 
   1   1  14       60.48      111.25     45.23 o 
   2   1  14      305.23      336.12     37.10 o 
   3   1  14       15.18       18.63     15.93 o 
   4   1  14      233.16      213.02     92.95 o 
   5   1  14       92.09       88.18     20.08 o 
   6   1  14       26.97       31.25     18.36 o 
  -5   2  14       81.77       48.04     51.81 o 
  -4   2  14      239.25      310.86     43.51 o 
  -3   2  14      255.74      337.79     42.67 o 
  -2   2  14        7.29       33.11     24.97 o 
  -1   2  14      192.03      229.12     34.01 o 
   0   2  14       98.71       98.04     28.17 o 
   1   2  14       62.67       67.88     26.08 o 
   2   2  14      397.50      402.73     61.84 o 
   3   2  14       16.42       19.98     16.29 o 
   4   2  14       40.78       49.58     19.90 o 
   5   2  14      300.32      273.18     15.80 o 
   6   2  14        0.19        4.53     12.92 o 
   7   2  14       74.51       52.26     14.13 o 
  -5   3  14       44.92       74.51     34.46 o 
  -4   3  14      105.55      128.36     35.55 o 
  -3   3  14      479.66      540.06     50.83 o 
  -2   3  14       27.05       23.77     23.99 o 
  -1   3  14      182.25      217.59     34.75 o 
   0   3  14      207.49      217.24     33.99 o 
   1   3  14        7.85       23.39     21.93 o 
   2   3  14      273.42      323.73     37.22 o 
   3   3  14        7.76       23.02     26.85 o 
   4   3  14       41.74       40.13     22.88 o 
   5   3  14      157.22      230.67     39.06 o 
   6   3  14      109.21      100.05     32.89 o 
   7   3  14       82.11       63.20     16.27 o 
  -5   4  14      187.38      193.94     42.18 o 
  -4   4  14       62.87       49.31     31.37 o 
  -3   4  14      513.38      616.08     52.69 o 
  -2   4  14       42.78       54.04     45.56 o 
  -1   4  14        2.49       28.19     38.86 o 
   0   4  14      655.12      604.00     46.57 o 
   1   4  14       67.37       76.46     27.69 o 
   2   4  14      322.43      281.13     35.53 o 
   3   4  14      305.82      398.79     46.33 o 
   4   4  14       11.29       24.96     21.47 o 
   5   4  14      275.46      329.25     42.79 o 
   6   4  14      259.89      239.42     46.89 o 
   7   4  14       79.19       84.68     22.79 o 
  -5   5  14      156.58      164.06     41.56 o 
  -4   5  14       48.78        0.14     17.36 o 
  -3   5  14      411.32      440.26     47.96 o 
  -2   5  14      354.20      375.89     68.07 o 
  -1   5  14       21.53       42.86     42.36 o 
   0   5  14      880.47      908.45     52.93 o 
   1   5  14      305.63      334.02     38.07 o 
   2   5  14      384.28      447.34     40.95 o 
   3   5  14      557.90      581.06     39.55 o 
   4   5  14        6.73        2.83     22.03 o 
   5   5  14      286.02      307.67     41.69 o 
   6   5  14      435.61      442.81     45.54 o 
   7   5  14        0.32        8.68     21.67 o 
  -4   6  14        1.88       10.22     24.41 o 
  -3   6  14      111.74      135.79     35.44 o 
  -2   6  14      203.78      176.05     57.05 o 
  -1   6  14       12.72       28.29     39.10 o 
   0   6  14      394.33      418.48     41.26 o 
   1   6  14      562.79      523.83     43.65 o 
   2   6  14       55.20       37.22     23.65 o 
   3   6  14      313.80      351.13     28.40 o 
   4   6  14      165.91      158.67     29.33 o 
   5   6  14       54.59       89.84     32.11 o 
   6   6  14      370.53      417.64     49.01 o 
   7   6  14       20.93       33.73     20.60 o 
  -3   7  14       55.66       72.52     31.81 o 
  -2   7  14      445.71      507.95     46.99 o 
  -1   7  14       39.85       43.96     26.12 o 
   0   7  14      491.38      544.73     43.86 o 
   1   7  14      442.45      532.47     42.09 o 
   2   7  14       28.28       49.09     24.61 o 
   3   7  14      237.02      279.67     26.58 o 
   4   7  14      536.30      554.35     39.49 o 
   5   7  14       30.86       37.95     27.33 o 
   6   7  14      228.70      289.24     44.63 o 
   7   7  14      166.12      107.50     39.72 o 
  -2   8  14      785.63      838.32     55.87 o 
  -1   8  14      179.10      203.48     34.86 o 
   0   8  14       50.93       59.88     26.20 o 
   1   8  14      144.14      212.02     32.96 o 
   2   8  14       35.51       23.91     21.92 o 
   3   8  14       11.79        8.91     16.91 o 
   4   8  14      151.65      188.73     24.48 o 
   5   8  14       27.83       51.32     28.42 o 
   6   8  14       87.12       98.88     34.10 o 
   7   8  14      294.61      252.61     21.06 o 
  -1   9  14      506.49      465.37     43.12 o 
   0   9  14       14.84        8.05     19.48 o 
   1   9  14      597.86      622.04     44.69 o 
   2   9  14      761.35      756.22     72.86 o 
   3   9  14        6.94        4.81     29.52 o 
   4   9  14      784.26      809.04     56.43 o 
   5   9  14      207.68      238.31     62.21 o 
   6   9  14       45.79       72.94     50.53 o 
   7   9  14      383.93      410.87     43.50 o 
   1  10  14      280.58      283.55     55.38 o 
   2  10  14      877.60      830.09     48.85 o 
   3  10  14       22.52       38.70     23.25 o 
   4  10  14      269.07      298.17     27.38 o 
   5  10  14      406.47      426.23     44.58 o 
   6  10  14        0.99       10.68     23.30 o 
   0  11  14      251.85      241.26     34.59 o 
   1  11  14       18.13       43.43     23.33 o 
   2  11  14      428.14      462.69     39.02 o 
   3  11  14      209.44      212.91     32.35 o 
   4  11  14       96.27      116.52     21.54 o 
   5  11  14      676.20      733.92     52.29 o 
   6  11  14       42.95       37.84     44.09 o 
   0  12  14      188.66      172.49     31.27 o 
   1  12  14        0.17       -1.50     24.74 o 
   2  12  14      240.83      134.70     45.76 o 
   3  12  14      433.66      468.67     62.27 o 
  -1  -2  15        1.29        0.98     16.35 o 
   0  -2  15      126.49        3.33     18.72 o 
   1  -2  15       89.07        2.97     18.28 o 
  -3  -1  15       40.63       66.84     48.93 o 
  -2  -1  15       91.84       75.84     47.51 o 
  -1  -1  15        1.05       -0.26     25.33 o 
   0  -1  15      157.72        2.81     30.17 o 
   1  -1  15       76.32        6.74     20.14 o 
   2  -1  15        0.14       -2.29     18.46 o 
   3  -1  15       82.89        2.85     21.66 o 
  -4   0  15       97.39      105.71     36.56 o 
  -3   0  15       37.71       17.81     25.35 o 
  -2   0  15      436.68      409.32     44.47 o 
  -1   0  15      117.00       68.78     29.10 o 
   0   0  15      119.58      101.51     29.86 o 
   1   0  15      314.13      333.66     40.04 o 
   2   0  15       88.68        3.10     30.42 o 
   3   0  15       87.88       -2.85     21.20 o 
   4   0  15      319.26      512.33     49.74 o 
  -4   1  15      108.03       93.53     36.71 o 
  -3   1  15       24.28      -22.73     26.00 o 
  -2   1  15       39.31       71.03     48.82 o 
  -1   1  15      153.57      176.56     34.77 o 
   0   1  15       12.12       23.16     23.49 o 
   1   1  15      159.34      173.29     34.14 o 
   2   1  15      154.12      178.51     35.12 o 
   3   1  15       71.39       68.52     49.31 o 
   4   1  15      162.95       45.64     75.41 o 
   5   1  15        6.61        2.21     20.74 o 
  -4   2  15      162.80      209.13     44.54 o 
  -3   2  15      261.92      212.57     66.51 o 
  -2   2  15      209.68      219.12     62.62 o 
  -1   2  15      170.03      218.95     59.45 o 
   0   2  15        0.02       12.32     35.74 o 
   1   2  15      213.08      259.27     59.48 o 
   2   2  15      285.49      326.00     40.70 o 
   3   2  15        0.04       10.09     26.32 o 
   4   2  15      305.01      331.56     53.44 o 
   5   2  15      100.78       84.43     54.77 o 
  -4   3  15      123.24      152.09     66.90 o 
  -3   3  15      234.56      273.69     44.65 o 
  -2   3  15       40.80       34.67     27.54 o 
  -1   3  15       46.64       41.49     27.37 o 
   0   3  15      102.44      128.31     33.25 o 
   1   3  15       10.37       13.13     21.61 o 
   2   3  15      185.65      217.24     58.64 o 
   3   3  15       13.40       11.15     16.72 o 
   4   3  15      166.50      216.29     29.08 o 
   5   3  15       83.06      100.09     57.13 o 
   6   3  15        0.06       18.39     27.52 o 
  -4   4  15      205.59      155.39     66.95 o 
  -3   4  15      282.15      371.03     47.52 o 
  -2   4  15       11.23       23.48     26.13 o 
  -1   4  15      379.24      430.25     46.22 o 
   0   4  15      180.09      218.23     36.54 o 
   1   4  15        1.56       29.90     24.47 o 
   2   4  15      457.32      500.46     71.26 o 
   3   4  15       61.81      112.77     28.96 o 
   4   4  15      125.53      147.37     26.39 o 
   5   4  15      275.90      312.19     46.19 o 
   6   4  15       21.36      -14.33     44.43 o 
  -4   5  15       54.93       21.96     47.10 o 
  -3   5  15      433.88      516.10     54.06 o 
  -2   5  15       75.97       76.28     32.58 o 
  -1   5  15      269.39      263.31     40.80 o 
   0   5  15      191.78      213.73     37.13 o 
   1   5  15       28.25       12.86     22.46 o 
   2   5  15      396.38      444.11     44.40 o 
   3   5  15      102.50      117.20     29.82 o 
   4   5  15       50.30       68.68     22.36 o 
   5   5  15      231.73      263.57     43.94 o 
   6   5  15      113.07       95.83     60.94 o 
  -4   6  15       27.31      -22.87     48.17 o 
  -3   6  15      126.23      131.23     38.45 o 
  -2   6  15      105.08      119.21     35.42 o 
  -1   6  15       13.16       39.92     27.84 o 
   0   6  15      261.71      327.53     41.60 o 
   1   6  15       64.68       39.54     26.43 o 
   2   6  15      157.13      199.02     35.44 o 
   3   6  15      313.92      341.03     37.66 o 
   4   6  15        1.36       10.92     20.68 o 
   5   6  15      196.74      245.05     70.54 o 
   6   6  15      161.16      212.49     69.52 o 
  -3   7  15      180.86      170.70     66.86 o 
  -2   7  15      211.04      238.23     40.65 o 
  -1   7  15       33.33       45.64     27.95 o 
   0   7  15      291.14      291.11     40.08 o 
   1   7  15      134.09      145.09     32.92 o 
   2   7  15       70.71       65.93     28.15 o 
   3   7  15      440.61      460.30     71.20 o 
   4   7  15       48.55       59.39     35.14 o 
   5   7  15       41.30       23.27     45.56 o 
   6   7  15      255.84      410.61     50.87 o 
  -1   8  15       70.56       38.03     27.50 o 
   0   8  15      137.93      121.26     32.34 o 
   1   8  15      199.19      267.74     37.37 o 
   2   8  15        0.04       43.85     25.18 o 
   3   8  15       77.70       96.86     49.65 o 
   4   8  15       30.57       55.31     34.17 o 
   5   8  15       20.86       11.59     25.62 o 
   6   8  15      233.61      384.36     49.85 o 
   0   9  15      203.86      252.78     62.50 o 
   1   9  15      626.67      657.95     75.88 o 
   2   9  15       85.99       33.37     41.21 o 
   3   9  15      424.21      406.58     68.08 o 
   4   9  15      404.97      453.07     33.68 o 
   5   9  15        0.75      -30.29     30.29 o 
   6   9  15      331.95      347.43     48.95 o 
   0  10  15      123.36      136.81     53.08 o 
   1  10  15      581.87      591.26     47.24 o 
   2  10  15       61.34       50.94     26.72 o 
   3  10  15       25.31       29.71     24.45 o 
   4  10  15      265.64      320.57     42.32 o 
   5  10  15      179.13      179.57     38.63 o 
   0  11  15        6.78      -19.82     23.50 o 
   1  11  15      377.31      370.63     40.68 o 
   2  11  15      159.60      181.43     34.06 o 
   3  11  15       35.94       24.09     23.90 o 
   4  11  15      474.82      486.51     46.06 o 
  -1   0  16        5.71        1.38     31.60 o 
   0   0  16      207.32        4.64     34.79 o 
   1   0  16      174.89       11.29     38.78 o 
  -2   1  16      115.85      133.09     37.07 o 
  -1   1  16        6.28       15.30     24.38 o 
   0   1  16       45.89       24.06     25.83 o 
   1   1  16      118.18       60.51     30.25 o 
   2   1  16       12.85       26.72     43.35 o 
   3   1  16       15.64      -13.85     44.09 o 
  -3   2  16        0.36        4.17     23.34 o 
  -2   2  16       60.96       56.44     32.52 o 
  -1   2  16       11.55        2.36     20.28 o 
   0   2  16       27.82       46.53     29.02 o 
   1   2  16      186.67      183.32     37.11 o 
   2   2  16       23.37       10.22     23.52 o 
   3   2  16       32.98       38.13     30.71 o 
   4   2  16      240.29      247.47     33.99 o 
  -3   3  16        1.92       29.90     30.19 o 
  -2   3  16       30.33       14.45     26.16 o 
  -1   3  16      328.64      358.16     72.35 o 
   0   3  16        0.22       -6.59     36.94 o 
   1   3  16      166.24      203.83     38.56 o 
   2   3  16      142.83      175.41     37.55 o 
   3   3  16        3.39       14.76     25.24 o 
   4   3  16      144.70      177.05     30.90 o 
  -3   4  16       75.06      113.18     38.83 o 
  -2   4  16       33.26       55.49     53.01 o 
  -1   4  16      315.59      275.01     68.88 o 
   0   4  16        2.81        4.04     34.33 o 
   1   4  16      117.28       79.86     52.20 o 
   2   4  16      273.98      284.67     69.03 o 
   3   4  16        0.08      -29.75     29.75 o 
   4   4  16      242.07      269.78     33.71 o 
   5   4  16      135.32      141.13     42.11 o 
  -3   5  16      253.34      247.92     47.62 o 
  -2   5  16        8.96        6.02     39.52 o 
  -1   5  16      285.37      249.12     70.21 o 
   0   5  16      219.65      230.21     67.08 o 
   1   5  16       68.74        9.08     38.21 o 
   2   5  16      332.20      279.05     67.24 o 
   3   5  16       86.03       70.17     53.20 o 
   4   5  16      176.71      219.67     32.07 o 
   5   5  16      275.98      239.93     48.24 o 
  -3   6  16      145.62      192.51     44.26 o 
  -2   6  16       14.92      -16.16     44.50 o 
  -1   6  16       79.68       98.31     57.73 o 
   0   6  16      145.28      165.73     38.73 o 
   1   6  16        1.10        4.35     21.19 o 
   2   6  16      200.63      186.36     60.63 o 
   3   6  16      140.61      150.32     60.67 o 
   4   6  16      120.45      139.90     34.57 o 
   5   6  16      182.93      207.53     45.60 o 
  -1   7  16       62.98       74.32     53.76 o 
   0   7  16      164.53      198.21     63.19 o 
   3   7  16      188.06      186.24     62.39 o 
   4   7  16        0.75       12.54     22.06 o 
   5   7  16      124.96      101.83     39.24 o 
   0   8  16      226.74      220.50     64.68 o 
   1   8  16       96.64      108.73     55.59 o 
   2   8  16       12.37       27.11     42.82 o 
   3   8  16       89.81       78.39     52.54 o 
   4   8  16        0.37        7.22     17.19 o 
   5   8  16       87.89      106.25     38.49 o 
   0   9  16      152.56      164.78     60.72 o 
   1   9  16      319.31      316.02     69.20 o 
   2   9  16       17.18       14.38     40.01 o 
   3   9  16      381.63      397.65     46.71 o 
   4   9  16       51.36       72.11     33.10 o 
   1  10  16      309.55      364.80     43.17 o 
   2  10  16        6.44       -4.99     21.16 o 
   3  10  16      209.59      205.61     38.90 o 
   0   3  17       89.03      104.68     37.19 o 
   1   3  17       81.19       63.48     32.75 o 
   0   4  17        1.95       -2.77     22.22 o 
   1   4  17      166.75      194.47     41.95 o 
   2   4  17       86.57       37.10     31.34 o 
  -1   5  17      145.58       88.84     37.60 o 
   0   5  17       10.54       35.09     31.22 o 
   1   5  17      274.99      287.35     46.56 o 
   2   5  17      191.64      217.14     43.16 o 
   3   5  17        5.02       30.44     31.42 o 
   0   6  17       30.42       43.18     31.57 o 
   3   6  17        2.53      -14.99     28.04 o 
   0   7  17       94.26       47.90     32.92 o 
   3   7  17       46.56        9.66     26.58 o 
                                                 
